# Supplementary material for: μ2-Acetone-diacetone[μ3-tris­(trifluoro­meth­yl)methano­lato]bis­[μ2-tris­(trifluoro­meth­yl)methano­lato]trilithium
Source: Acta Crystallogr Sect E Struct Rep Online. 2010 Nov 6;66(Pt 12):m1527. doi: 10.1107/S1600536810044685 (PMC3011566; doi:10.1107/S1600536810044685)
Supplement: Supplementary file 1 [file e-66-m1527-sup1.cif]

##############################################################################
###                                                                        ###
###        Electronic paper (Acta Crystallographica Section E)             ###
###                                                                        ###
##############################################################################
#                                                                            #
# This CIF contains the data in a paper accepted for publication in Acta     #
# Crystallographica Section E. It conforms to the requirements of Notes      #
# for Authors for Section E, and has been peer reviewed under the auspices   #
# of the IUCr Commission on Journals.                                        #
#                                                                            #
# Full details of the Crystallographic Information File format               #
# are given in the paper "The Crystallographic Information File (CIF):       #
# a New Standard Archive File for Crystallography" by S. R. Hall, F. H.      #
# Allen and I. D. Brown [Acta Cryst. (1991), A47, 655-685].                  #
#                                                                            #
# The current version of the core CIF dictionary is obtainable from          #
# ftp://ftp.iucr.org/pub/cif_core.dic. The current version number is 2.4.    #
#                                                                            #
# Software is freely available for graphical display of the structure(s) in  #
# this CIF.  For information consult the CIF home page http://www.iucr.org/  #
# cif/home.html                                                              #
#                                                                            #
# This file may be used for bona fide research purposes within the           #
# scientific community so long as proper attribution is given to the journal # 
# article from which it was obtained.                                        #
#                                                                            #
##############################################################################
                                             
data_I
_audit_creation_method     SHELXL-97
_chemical_name_systematic
;
\m~2~-Acetone-diacetone[\m~3~-tris(trifluoromethyl)methanolato]bis[\m~2~-
tris(trifluoromethyl)methanolato]trilithium
;
_chemical_name_common     ?
_chemical_formula_moiety     'C21 H18 F27 Li3 O6'
_chemical_formula_sum     'C21 H18 F27 Li3 O6'
_chemical_formula_iupac     '[Li3 (C4 F9 O)3 (C3 H6 O)3]'
_chemical_formula_weight     900.17
_chemical_melting_point     ?
_symmetry_cell_setting     monoclinic
_symmetry_space_group_name_H-M     'P 21/c'
_symmetry_space_group_name_Hall     '-P 2ybc'
loop_
    _symmetry_equiv_pos_as_xyz
    'x, y, z'
    '-x, y+1/2, -z+1/2'
    '-x, -y, -z'
    'x, -y-1/2, z-1/2'
_cell_length_a     20.6939(17)
_cell_length_b     11.5940(10)
_cell_length_c     15.2211(13)
_cell_angle_alpha     90.00
_cell_angle_beta     102.246(7)
_cell_angle_gamma     90.00
_cell_volume     3568.8(5)
_cell_formula_units_Z     4
_cell_measurement_reflns_used     9264
_cell_measurement_theta_min     3.5
_cell_measurement_theta_max     25.0
_cell_measurement_temperature     173(2)
_exptl_crystal_description     block
_exptl_crystal_colour     colourless
_exptl_crystal_size_max     0.17
_exptl_crystal_size_mid     0.12
_exptl_crystal_size_min     0.08
_exptl_crystal_density_diffrn     1.675
_exptl_crystal_density_meas     ?
_exptl_crystal_density_method     'not measured'
_exptl_crystal_F_000     1776
_exptl_absorpt_coefficient_mu     0.207
_exptl_absorpt_correction_type     none
_exptl_absorpt_process_details     ?
_exptl_absorpt_correction_T_min     .
_exptl_absorpt_correction_T_max     .
_exptl_special_details
;
;
_diffrn_ambient_temperature     173(2)
_diffrn_radiation_type     MoK\a
_diffrn_radiation_wavelength     0.71073
_diffrn_radiation_source     'fine-focus sealed tube'
_diffrn_radiation_monochromator     graphite
_diffrn_measurement_device_type     'Stoe IPDS-II two-circle'
_diffrn_measurement_method     \w
_diffrn_detector_area_resol_mean     ?
_diffrn_reflns_number     26210
_diffrn_reflns_av_R_equivalents     0.0969
_diffrn_reflns_av_sigmaI/netI     0.0873
_diffrn_reflns_theta_min     3.50
_diffrn_reflns_theta_max     25.74
_diffrn_reflns_theta_full     25.00
_diffrn_measured_fraction_theta_max     0.981
_diffrn_measured_fraction_theta_full     0.997
_diffrn_reflns_limit_h_min     -24
_diffrn_reflns_limit_h_max     25
_diffrn_reflns_limit_k_min     -14
_diffrn_reflns_limit_k_max     14
_diffrn_reflns_limit_l_min     -18
_diffrn_reflns_limit_l_max     18
_diffrn_standards_number     0
_diffrn_standards_interval_count     .
_diffrn_standards_interval_time     .
_diffrn_standards_decay_%     ?
_refine_special_details
;
Refinement of <i>F</i>^2^ against ALL reflections. The weighted <i>R</i>-factor
<i>wR</i> and goodness of fit <i>S</i> are based on <i>F</i>^2^, conventional
<i>R</i>-factors <i>R</i> are based on <i>F</i>, with <i>F</i> set to zero for
negative <i>F</i>^2^. The threshold expression of <i>F</i>^2^ >
\s(<i>F</i>^2^) is used only for calculating <i>R</i>-factors(gt) <i>etc</i>.
and is not relevant to the choice of reflections for refinement.
<i>R</i>-factors based on <i>F</i>^2^ are statistically about twice as large
as those based on <i>F</i>, and <i>R</i>- factors based on ALL data will be
even larger.
;
_reflns_number_total     6696
_reflns_number_gt     3143
_reflns_threshold_expression     I>2\s(I)
_refine_ls_structure_factor_coef     Fsqd
_refine_ls_matrix_type     full
_refine_ls_R_factor_all     0.1846
_refine_ls_R_factor_gt     0.0995
_refine_ls_wR_factor_gt     0.2582
_refine_ls_wR_factor_ref     0.3129
_refine_ls_goodness_of_fit_ref     1.021
_refine_ls_restrained_S_all     1.021
_refine_ls_number_reflns     6696
_refine_ls_number_parameters     520
_refine_ls_number_restraints     0
_refine_ls_hydrogen_treatment     constr
_refine_ls_weighting_scheme     calc
_refine_ls_weighting_details
         'calc w=1/[\s^2^(Fo^2^)+(0.1624P)^2^+1.3913P] where P=(Fo^2^+2Fc^2^)/3'
_atom_sites_solution_hydrogens     geom
_atom_sites_solution_primary     direct
_atom_sites_solution_secondary     difmap
_refine_ls_shift/su_max     0.000
_refine_ls_shift/su_mean     0.000
_refine_diff_density_max     0.651
_refine_diff_density_min     -0.433
_refine_ls_extinction_method     none
_refine_ls_extinction_coef     ?
loop_
    _atom_type_symbol
    _atom_type_description
    _atom_type_scat_dispersion_real
    _atom_type_scat_dispersion_imag
    _atom_type_scat_source
    'C' 'C' 0.0033 0.0016
                         'International Tables Vol C Tables 4.2.6.8 and 6.1.1.4'
    'H' 'H' 0.0000 0.0000
                         'International Tables Vol C Tables 4.2.6.8 and 6.1.1.4'
    'F' 'F' 0.0171 0.0103
                         'International Tables Vol C Tables 4.2.6.8 and 6.1.1.4'
    'Li' 'Li' -0.0003 0.0001
                         'International Tables Vol C Tables 4.2.6.8 and 6.1.1.4'
    'O' 'O' 0.0106 0.0060
                         'International Tables Vol C Tables 4.2.6.8 and 6.1.1.4'
_computing_data_collection     'X-AREA (Stoe & Cie, 2001)'
_computing_cell_refinement     'X-AREA (Stoe & Cie, 2001)'
_computing_data_reduction     'X-AREA (Stoe & Cie, 2001)'
_computing_structure_solution     'SHELXS97 (Sheldrick, 2008)'
_computing_structure_refinement     'SHELXL97 (Sheldrick, 2008)'
_computing_molecular_graphics     'XP (Sheldrick, 2008)'
_computing_publication_material     'SHELXL97 (Sheldrick, 2008)'
loop_
    _atom_site_type_symbol
    _atom_site_label
    _atom_site_fract_x
    _atom_site_fract_y
    _atom_site_fract_z
    _atom_site_U_iso_or_equiv
    _atom_site_adp_type
    _atom_site_calc_flag
    _atom_site_refinement_flags
    _atom_site_occupancy
    _atom_site_disorder_assembly
    _atom_site_disorder_group
    Li Li1 0.6834(4) 0.5080(8) 0.4511(6) 0.043(2) Uani d . 1 . .
    Li Li2 0.7494(4) 0.4245(8) 0.6049(6) 0.041(2) Uani d . 1 . .
    Li Li3 0.8063(5) 0.6077(8) 0.5565(7) 0.049(2) Uani d . 1 . .
    O O1 0.71434(17) 0.5853(3) 0.5708(3) 0.0415(9) Uani d . 1 . .
    O O2 0.83726(17) 0.4753(4) 0.6246(3) 0.0462(10) Uani d . 1 . .
    O O3 0.69334(17) 0.3574(3) 0.5022(2) 0.0397(9) Uani d . 1 . .
    C C1 0.6790(3) 0.6422(6) 0.6218(5) 0.0565(17) Uani d . 1 . .
    C C2 0.8939(3) 0.4303(7) 0.6738(5) 0.0590(18) Uani d . 1 . .
    C C3 0.6702(3) 0.2515(5) 0.4868(4) 0.0413(13) Uani d . 1 . .
    C C11 0.7219(5) 0.6635(11) 0.7182(7) 0.103(4) Uani d . 1 . .
    C C21 0.6158(5) 0.5731(9) 0.6284(9) 0.102(4) Uani d . 1 . .
    C C31 0.6578(5) 0.7626(9) 0.5792(8) 0.093(3) Uani d . 1 . .
    C C41 0.9234(4) 0.3436(9) 0.6161(9) 0.096(3) Uani d . 1 . .
    C C51 0.8799(4) 0.3704(9) 0.7572(6) 0.087(3) Uani d . 1 . .
    C C61 0.9451(4) 0.5287(10) 0.7049(7) 0.090(3) Uani d . 1 . .
    C C71 0.6859(6) 0.1984(8) 0.4035(7) 0.100(3) Uani d . 1 . .
    C C81 0.6918(5) 0.1737(7) 0.5691(5) 0.080(3) Uani d . 1 . .
    C C91 0.5902(4) 0.2547(8) 0.4709(7) 0.081(2) Uani d . 1 . .
    O O1A 0.77526(18) 0.5481(3) 0.4267(3) 0.0426(9) Uani d . 1 . .
    C C1A 0.8023(3) 0.5270(5) 0.3646(4) 0.0457(14) Uani d . 1 . .
    C C2A 0.7665(4) 0.4695(7) 0.2816(4) 0.0616(18) Uani d . 1 . .
    H H2A1 0.7799 0.3884 0.2823 0.092 Uiso calc R 1 . .
    H H2A2 0.7771 0.5079 0.2290 0.092 Uiso calc R 1 . .
    H H2A3 0.7188 0.4742 0.2784 0.092 Uiso calc R 1 . .
    C C3A 0.8728(4) 0.5568(10) 0.3705(6) 0.091(3) Uani d . 1 . .
    H H3A1 0.8897 0.5988 0.4266 0.136 Uiso calc R 1 . .
    H H3A2 0.8767 0.6055 0.3192 0.136 Uiso calc R 1 . .
    H H3A3 0.8985 0.4860 0.3696 0.136 Uiso calc R 1 . .
    O O1B 0.6189(2) 0.5421(4) 0.3439(3) 0.0604(12) Uani d . 1 . .
    C C1B 0.5674(3) 0.5583(6) 0.2902(4) 0.0493(15) Uani d . 1 . .
    C C2B 0.5452(4) 0.4790(7) 0.2126(5) 0.0660(19) Uani d . 1 . .
    H H2B1 0.5761 0.4141 0.2170 0.099 Uiso calc R 1 . .
    H H2B2 0.5442 0.5208 0.1564 0.099 Uiso calc R 1 . .
    H H2B3 0.5009 0.4500 0.2134 0.099 Uiso calc R 1 . .
    C C3B 0.5244(4) 0.6581(8) 0.2999(5) 0.073(2) Uani d . 1 . .
    H H3B1 0.4901 0.6335 0.3313 0.110 Uiso calc R 1 . .
    H H3B2 0.5037 0.6875 0.2402 0.110 Uiso calc R 1 . .
    H H3B3 0.5512 0.7190 0.3345 0.110 Uiso calc R 1 . .
    O O1C 0.8575(2) 0.7423(4) 0.5414(4) 0.0727(14) Uani d . 1 . .
    C C1C 0.8808(4) 0.8329(7) 0.5301(5) 0.0657(19) Uani d . 1 . .
    C C2C 0.8563(11) 0.9436(12) 0.5431(17) 0.227(11) Uani d . 1 . .
    H H2C1 0.8137 0.9550 0.5014 0.340 Uiso calc R 1 . .
    H H2C2 0.8878 1.0020 0.5318 0.340 Uiso calc R 1 . .
    H H2C3 0.8504 0.9506 0.6051 0.340 Uiso calc R 1 . .
    C C3C 0.9489(5) 0.8424(11) 0.5096(8) 0.117(4) Uani d . 1 . .
    H H3C1 0.9686 0.7654 0.5107 0.176 Uiso calc R 1 . .
    H H3C2 0.9768 0.8912 0.5550 0.176 Uiso calc R 1 . .
    H H3C3 0.9454 0.8768 0.4500 0.176 Uiso calc R 1 . .
    F F11 0.7411(4) 0.5655(9) 0.7591(5) 0.155(3) Uani d . 1 . .
    F F12 0.7768(3) 0.7193(6) 0.7103(5) 0.133(3) Uani d . 1 . .
    F F13 0.6917(5) 0.7303(13) 0.7659(6) 0.256(7) Uani d . 1 . .
    F F21 0.5782(2) 0.5577(6) 0.5466(6) 0.140(3) Uani d . 1 . .
    F F22 0.5812(5) 0.6268(7) 0.6783(9) 0.242(7) Uani d . 1 . .
    F F23 0.6347(5) 0.4709(6) 0.6642(5) 0.149(3) Uani d . 1 . .
    F F31 0.6204(6) 0.8171(7) 0.6263(8) 0.233(6) Uani d . 1 . .
    F F32 0.7082(4) 0.8271(5) 0.5731(5) 0.128(2) Uani d . 1 . .
    F F33 0.6231(4) 0.7495(7) 0.4977(6) 0.149(3) Uani d . 1 . .
    F F41 0.9860(3) 0.3125(6) 0.6548(6) 0.138(3) Uani d . 1 . .
    F F42 0.9217(4) 0.3780(7) 0.5360(5) 0.139(3) Uani d . 1 . .
    F F43 0.8883(3) 0.2450(6) 0.6095(6) 0.141(3) Uani d . 1 . .
    F F51 0.9265(3) 0.2930(6) 0.7959(4) 0.131(2) Uani d . 1 . .
    F F52 0.8751(3) 0.4476(7) 0.8223(4) 0.135(3) Uani d . 1 . .
    F F53 0.8223(3) 0.3172(6) 0.7409(4) 0.1077(19) Uani d . 1 . .
    F F61 0.9188(3) 0.6205(6) 0.7306(5) 0.117(2) Uani d . 1 . .
    F F62 0.9717(2) 0.5628(6) 0.6347(5) 0.118(2) Uani d . 1 . .
    F F63 0.9970(2) 0.4962(6) 0.7679(4) 0.131(3) Uani d . 1 . .
    F F71 0.7528(3) 0.2176(5) 0.4061(4) 0.116(2) Uani d . 1 . .
    F F72 0.6800(5) 0.0836(5) 0.3979(5) 0.152(3) Uani d . 1 . .
    F F73 0.6503(3) 0.2477(5) 0.3268(3) 0.1021(18) Uani d . 1 . .
    F F81 0.7605(3) 0.1430(5) 0.5695(4) 0.1074(19) Uani d . 1 . .
    F F82 0.6600(3) 0.0768(4) 0.5725(3) 0.0832(14) Uani d . 1 . .
    F F83 0.6956(2) 0.2306(4) 0.6451(2) 0.0793(13) Uani d . 1 . .
    F F91 0.5672(2) 0.3351(5) 0.4146(4) 0.0982(18) Uani d . 1 . .
    F F92 0.5740(3) 0.2663(5) 0.5522(4) 0.0981(16) Uani d . 1 . .
    F F93 0.5642(3) 0.1539(5) 0.4341(4) 0.121(2) Uani d . 1 . .
loop_
    _atom_site_aniso_label
    _atom_site_aniso_U_11
    _atom_site_aniso_U_22
    _atom_site_aniso_U_33
    _atom_site_aniso_U_12
    _atom_site_aniso_U_13
    _atom_site_aniso_U_23
    Li1 0.038(5) 0.045(5) 0.045(5) 0.002(4) 0.008(4) 0.005(4)
    Li2 0.037(4) 0.044(5) 0.041(5) -0.004(4) 0.009(4) -0.003(4)
    Li3 0.039(5) 0.041(5) 0.071(6) -0.009(4) 0.023(4) -0.016(5)
    O1 0.0337(18) 0.036(2) 0.059(2) 0.0016(16) 0.0205(17) -0.0120(17)
    O2 0.0281(18) 0.058(3) 0.049(2) 0.0018(18) -0.0005(16) -0.0015(19)
    O3 0.0357(18) 0.031(2) 0.050(2) -0.0061(16) 0.0046(16) -0.0028(16)
    C1 0.048(3) 0.047(4) 0.083(5) -0.001(3) 0.033(3) -0.018(3)
    C2 0.034(3) 0.075(5) 0.063(4) -0.002(3) 0.001(3) 0.011(3)
    C3 0.046(3) 0.034(3) 0.041(3) -0.004(2) 0.003(2) -0.005(2)
    C11 0.083(6) 0.133(9) 0.098(7) 0.018(7) 0.032(5) -0.068(7)
    C21 0.094(7) 0.086(7) 0.154(10) -0.017(5) 0.090(7) -0.061(7)
    C31 0.076(6) 0.077(6) 0.137(9) 0.030(5) 0.047(6) -0.022(6)
    C41 0.065(5) 0.085(7) 0.139(9) 0.029(5) 0.025(5) 0.016(6)
    C51 0.060(5) 0.104(7) 0.084(6) -0.012(5) -0.013(4) 0.030(5)
    C61 0.039(4) 0.098(7) 0.120(7) -0.017(4) -0.015(4) 0.022(6)
    C71 0.153(10) 0.068(6) 0.093(7) -0.007(6) 0.059(7) -0.008(5)
    C81 0.114(7) 0.057(5) 0.063(5) -0.021(5) 0.002(4) 0.011(4)
    C91 0.055(4) 0.072(5) 0.110(7) -0.019(4) 0.001(4) -0.004(5)
    O1A 0.0373(19) 0.042(2) 0.048(2) -0.0021(17) 0.0095(17) 0.0005(18)
    C1A 0.042(3) 0.046(3) 0.052(3) 0.007(3) 0.015(3) 0.005(3)
    C2A 0.067(4) 0.070(5) 0.053(4) -0.006(4) 0.023(3) -0.013(3)
    C3A 0.052(4) 0.138(9) 0.089(6) -0.009(5) 0.034(4) -0.018(6)
    O1B 0.041(2) 0.067(3) 0.069(3) 0.007(2) 0.003(2) 0.028(2)
    C1B 0.037(3) 0.053(4) 0.061(4) 0.003(3) 0.017(3) 0.027(3)
    C2B 0.058(4) 0.068(5) 0.072(5) 0.001(4) 0.014(3) 0.016(4)
    C3B 0.059(4) 0.096(6) 0.066(4) 0.030(4) 0.015(3) 0.019(4)
    O1C 0.064(3) 0.051(3) 0.102(4) -0.018(2) 0.015(3) 0.007(3)
    C1C 0.089(5) 0.053(4) 0.059(4) -0.008(4) 0.024(4) -0.004(3)
    C2C 0.27(2) 0.089(10) 0.40(3) 0.021(12) 0.23(2) 0.007(14)
    C3C 0.094(7) 0.132(10) 0.125(9) -0.039(7) 0.025(6) 0.014(7)
    F11 0.136(6) 0.219(9) 0.121(5) 0.050(6) 0.052(4) 0.078(6)
    F12 0.098(4) 0.109(5) 0.167(6) 0.001(4) -0.024(4) -0.076(4)
    F13 0.181(8) 0.435(18) 0.142(6) 0.133(10) 0.012(6) -0.161(9)
    F21 0.051(3) 0.113(5) 0.246(9) -0.016(3) 0.006(4) -0.059(5)
    F22 0.220(9) 0.161(7) 0.438(16) -0.106(7) 0.279(11) -0.176(9)
    F23 0.260(9) 0.075(4) 0.150(5) -0.073(5) 0.132(6) -0.033(4)
    F31 0.352(14) 0.116(6) 0.310(12) 0.140(8) 0.244(12) 0.044(7)
    F32 0.170(6) 0.059(3) 0.166(6) -0.030(4) 0.060(5) -0.004(3)
    F33 0.122(5) 0.146(6) 0.162(6) 0.042(5) -0.009(5) 0.050(5)
    F41 0.059(3) 0.135(5) 0.215(7) 0.045(3) 0.020(4) 0.038(5)
    F42 0.140(6) 0.174(7) 0.121(5) 0.076(5) 0.070(4) 0.008(5)
    F43 0.097(4) 0.081(4) 0.234(8) 0.025(3) 0.009(5) -0.045(5)
    F51 0.094(4) 0.149(6) 0.133(5) 0.008(4) -0.013(3) 0.075(4)
    F52 0.133(5) 0.202(8) 0.064(3) -0.030(5) 0.008(3) -0.013(4)
    F53 0.081(3) 0.130(5) 0.110(4) -0.028(3) 0.014(3) 0.037(3)
    F61 0.078(3) 0.093(4) 0.161(6) -0.029(3) -0.017(3) -0.035(4)
    F62 0.051(3) 0.131(5) 0.169(6) -0.013(3) 0.014(3) 0.049(4)
    F63 0.060(3) 0.156(6) 0.146(5) -0.031(3) -0.051(3) 0.038(4)
    F71 0.132(5) 0.099(4) 0.144(5) 0.005(4) 0.093(4) -0.020(4)
    F72 0.304(10) 0.055(3) 0.136(5) -0.038(4) 0.133(6) -0.041(3)
    F73 0.175(5) 0.089(3) 0.042(2) -0.014(4) 0.021(3) -0.002(2)
    F81 0.088(3) 0.087(4) 0.133(4) 0.037(3) -0.007(3) 0.016(3)
    F82 0.115(4) 0.045(2) 0.086(3) -0.022(2) 0.013(3) 0.019(2)
    F83 0.117(4) 0.073(3) 0.043(2) 0.010(3) 0.005(2) 0.004(2)
    F91 0.056(2) 0.097(4) 0.123(4) -0.017(2) -0.023(3) 0.048(3)
    F92 0.089(3) 0.119(4) 0.103(4) -0.031(3) 0.058(3) -0.017(3)
    F93 0.117(4) 0.086(4) 0.133(5) -0.065(3) -0.032(4) 0.009(3)
_geom_special_details
;
All e.s.d.'s (except the e.s.d. in the dihedral angle between two l.s. planes)
are estimated using the full covariance matrix. The cell e.s.d.'s are taken
into account individually in the estimation of e.s.d.'s in distances, angles
and torsion angles; correlations between e.s.d.'s in cell parameters are only
used when they are defined by crystal symmetry. An approximate (isotropic)
treatment of cell e.s.d.'s is used for estimating e.s.d.'s involving l.s.
planes.
;
loop_
    _geom_bond_atom_site_label_1
    _geom_bond_atom_site_label_2
    _geom_bond_site_symmetry_2
    _geom_bond_distance
    _geom_bond_publ_flag
    Li1 O3 . 1.905(10) y
    Li1 O1B . 1.918(9) y
    Li1 O1 . 2.009(10) y
    Li1 O1A . 2.066(10) y
    Li1 Li2 . 2.631(12) ?
    Li1 Li3 . 2.940(13) ?
    Li2 Li3 . 2.608(14) ?
    Li2 O2 . 1.874(9) y
    Li2 O3 . 1.904(9) y
    Li2 O1 . 2.027(10) y
    Li2 F53 . 2.606(10) y
    Li2 F83 . 2.639(10) y
    Li3 O2 . 1.885(12) y
    Li3 O1C . 1.928(11) y
    Li3 O1 . 1.977(10) y
    Li3 O1A . 2.063(11) y
    O1 C1 . 1.347(7) ?
    O2 C2 . 1.355(7) ?
    O3 C3 . 1.321(7) ?
    C1 C21 . 1.555(11) ?
    C1 C31 . 1.563(13) ?
    C1 C11 . 1.565(13) ?
    C2 C51 . 1.528(12) ?
    C2 C41 . 1.542(13) ?
    C2 C61 . 1.560(11) ?
    C3 C71 . 1.505(11) ?
    C3 C81 . 1.531(9) ?
    C3 C91 . 1.622(10) ?
    C11 F13 . 1.308(10) ?
    C11 F11 . 1.315(14) ?
    C11 F12 . 1.334(13) ?
    C21 F22 . 1.307(9) ?
    C21 F23 . 1.329(14) ?
    C21 F21 . 1.332(13) ?
    C31 F32 . 1.302(11) ?
    C31 F33 . 1.303(12) ?
    C31 F31 . 1.322(10) ?
    C41 F42 . 1.276(13) ?
    C41 F43 . 1.346(12) ?
    C41 F41 . 1.354(10) ?
    C51 F53 . 1.318(9) ?
    C51 F52 . 1.354(12) ?
    C51 F51 . 1.356(10) ?
    C61 F61 . 1.293(12) ?
    C61 F63 . 1.333(9) ?
    C61 F62 . 1.361(12) ?
    C71 F72 . 1.337(11) ?
    C71 F73 . 1.367(12) ?
    C71 F71 . 1.395(13) ?
    C81 F82 . 1.309(9) ?
    C81 F83 . 1.319(9) ?
    C81 F81 . 1.464(11) ?
    C91 F91 . 1.287(10) ?
    C91 F92 . 1.355(11) ?
    C91 F93 . 1.356(9) ?
    O1A C1A . 1.221(7) ?
    C1A C2A . 1.482(9) ?
    C1A C3A . 1.483(9) ?
    C2A H2A1 . 0.9800 ?
    C2A H2A2 . 0.9800 ?
    C2A H2A3 . 0.9800 ?
    C3A H3A1 . 0.9800 ?
    C3A H3A2 . 0.9800 ?
    C3A H3A3 . 0.9800 ?
    O1B C1B . 1.212(7) ?
    C1B C3B . 1.485(10) ?
    C1B C2B . 1.490(10) ?
    C2B H2B1 . 0.9800 ?
    C2B H2B2 . 0.9800 ?
    C2B H2B3 . 0.9800 ?
    C3B H3B1 . 0.9800 ?
    C3B H3B2 . 0.9800 ?
    C3B H3B3 . 0.9800 ?
    O1C C1C . 1.184(8) ?
    C1C C2C . 1.409(16) ?
    C1C C3C . 1.509(13) ?
    C2C H2C1 . 0.9800 ?
    C2C H2C2 . 0.9800 ?
    C2C H2C3 . 0.9800 ?
    C3C H3C1 . 0.9800 ?
    C3C H3C2 . 0.9800 ?
    C3C H3C3 . 0.9800 ?
loop_
    _geom_angle_atom_site_label_1
    _geom_angle_atom_site_label_2
    _geom_angle_atom_site_label_3
    _geom_angle_site_symmetry_1
    _geom_angle_site_symmetry_3
    _geom_angle
    _geom_angle_publ_flag
    O3 Li1 O1B . . 122.1(5) ?
    O3 Li1 O1 . . 93.0(4) ?
    O1B Li1 O1 . . 135.2(6) ?
    O3 Li1 O1A . . 104.8(4) ?
    O1B Li1 O1A . . 107.6(5) ?
    O1 Li1 O1A . . 86.2(4) ?
    O3 Li1 Li2 . . 46.3(3) ?
    O1B Li1 Li2 . . 165.7(5) ?
    O1 Li1 Li2 . . 49.6(3) ?
    O1A Li1 Li2 . . 85.3(4) ?
    O3 Li1 Li3 . . 97.6(4) ?
    O1B Li1 Li3 . . 138.5(5) ?
    O1 Li1 Li3 . . 42.1(3) ?
    O1A Li1 Li3 . . 44.6(3) ?
    Li2 Li1 Li3 . . 55.5(3) ?
    O2 Li2 O3 . . 131.4(5) ?
    O2 Li2 O1 . . 92.0(4) ?
    O3 Li2 O1 . . 92.5(4) ?
    O2 Li2 F53 . . 69.2(3) ?
    O3 Li2 F53 . . 127.3(5) ?
    O1 Li2 F53 . . 139.3(5) ?
    O2 Li2 Li3 . . 46.3(3) ?
    O3 Li2 Li3 . . 109.5(5) ?
    O1 Li2 Li3 . . 48.5(3) ?
    F53 Li2 Li3 . . 113.2(4) ?
    O2 Li2 Li1 . . 109.3(5) ?
    O3 Li2 Li1 . . 46.3(3) ?
    O1 Li2 Li1 . . 49.0(3) ?
    F53 Li2 Li1 . . 170.6(5) ?
    Li3 Li2 Li1 . . 68.3(4) ?
    O2 Li2 F83 . . 132.4(5) ?
    O3 Li2 F83 . . 68.2(3) ?
    O1 Li2 F83 . . 134.2(4) ?
    F53 Li2 F83 . . 67.1(3) ?
    Li3 Li2 F83 . . 175.8(5) ?
    Li1 Li2 F83 . . 110.8(4) ?
    O2 Li3 O1C . . 126.4(5) ?
    O2 Li3 O1 . . 93.2(5) ?
    O1C Li3 O1 . . 133.3(6) ?
    O2 Li3 O1A . . 104.7(5) ?
    O1C Li3 O1A . . 103.0(5) ?
    O1 Li3 O1A . . 87.1(4) ?
    O2 Li3 Li2 . . 45.9(3) ?
    O1C Li3 Li2 . . 170.2(6) ?
    O1 Li3 Li2 . . 50.2(3) ?
    O1A Li3 Li2 . . 86.0(4) ?
    O2 Li3 Li1 . . 97.7(4) ?
    O1C Li3 Li1 . . 133.4(6) ?
    O1 Li3 Li1 . . 42.9(3) ?
    O1A Li3 Li1 . . 44.6(3) ?
    Li2 Li3 Li1 . . 56.2(3) ?
    C1 O1 Li3 . . 130.7(5) ?
    C1 O1 Li1 . . 129.3(4) ?
    Li3 O1 Li1 . . 95.0(4) ?
    C1 O1 Li2 . . 120.8(5) ?
    Li3 O1 Li2 . . 81.3(4) ?
    Li1 O1 Li2 . . 81.4(4) ?
    C2 O2 Li2 . . 131.6(5) ?
    C2 O2 Li3 . . 140.4(5) ?
    Li2 O2 Li3 . . 87.9(4) ?
    C3 O3 Li2 . . 131.4(4) ?
    C3 O3 Li1 . . 140.9(4) ?
    Li2 O3 Li1 . . 87.4(4) ?
    O1 C1 C21 . . 110.6(5) ?
    O1 C1 C31 . . 109.7(6) ?
    C21 C1 C31 . . 108.7(7) ?
    O1 C1 C11 . . 110.3(6) ?
    C21 C1 C11 . . 109.8(8) ?
    C31 C1 C11 . . 107.6(8) ?
    O2 C2 C51 . . 109.9(6) ?
    O2 C2 C41 . . 109.7(6) ?
    C51 C2 C41 . . 110.1(8) ?
    O2 C2 C61 . . 109.8(6) ?
    C51 C2 C61 . . 108.4(7) ?
    C41 C2 C61 . . 109.0(7) ?
    O3 C3 C71 . . 113.3(6) ?
    O3 C3 C81 . . 111.7(5) ?
    C71 C3 C81 . . 111.7(7) ?
    O3 C3 C91 . . 109.0(5) ?
    C71 C3 C91 . . 106.3(7) ?
    C81 C3 C91 . . 104.3(6) ?
    F13 C11 F11 . . 112.3(12) ?
    F13 C11 F12 . . 106.2(11) ?
    F11 C11 F12 . . 106.6(9) ?
    F13 C11 C1 . . 111.7(8) ?
    F11 C11 C1 . . 111.2(9) ?
    F12 C11 C1 . . 108.4(9) ?
    F22 C21 F23 . . 109.7(11) ?
    F22 C21 F21 . . 108.9(11) ?
    F23 C21 F21 . . 109.1(8) ?
    F22 C21 C1 . . 111.3(7) ?
    F23 C21 C1 . . 107.8(9) ?
    F21 C21 C1 . . 110.0(9) ?
    F32 C31 F33 . . 106.7(10) ?
    F32 C31 F31 . . 109.5(10) ?
    F33 C31 F31 . . 107.7(10) ?
    F32 C31 C1 . . 112.6(7) ?
    F33 C31 C1 . . 109.9(8) ?
    F31 C31 C1 . . 110.3(9) ?
    F42 C41 F43 . . 106.8(11) ?
    F42 C41 F41 . . 109.2(9) ?
    F43 C41 F41 . . 104.8(8) ?
    F42 C41 C2 . . 114.0(8) ?
    F43 C41 C2 . . 108.9(8) ?
    F41 C41 C2 . . 112.5(9) ?
    F53 C51 F52 . . 104.1(9) ?
    F53 C51 F51 . . 107.6(8) ?
    F52 C51 F51 . . 106.0(7) ?
    F53 C51 C2 . . 112.3(6) ?
    F52 C51 C2 . . 111.4(8) ?
    F51 C51 C2 . . 114.8(8) ?
    F61 C61 F63 . . 110.0(9) ?
    F61 C61 F62 . . 105.4(8) ?
    F63 C61 F62 . . 104.3(7) ?
    F61 C61 C2 . . 113.1(7) ?
    F63 C61 C2 . . 113.8(8) ?
    F62 C61 C2 . . 109.6(8) ?
    F72 C71 F73 . . 109.7(9) ?
    F72 C71 F71 . . 103.7(9) ?
    F73 C71 F71 . . 108.0(8) ?
    F72 C71 C3 . . 115.4(8) ?
    F73 C71 C3 . . 112.0(8) ?
    F71 C71 C3 . . 107.5(8) ?
    F82 C81 F83 . . 109.3(7) ?
    F82 C81 F81 . . 106.7(7) ?
    F83 C81 F81 . . 103.9(6) ?
    F82 C81 C3 . . 118.4(6) ?
    F83 C81 C3 . . 112.1(6) ?
    F81 C81 C3 . . 105.2(6) ?
    F91 C91 F92 . . 114.0(8) ?
    F91 C91 F93 . . 107.0(7) ?
    F92 C91 F93 . . 108.0(7) ?
    F91 C91 C3 . . 109.7(7) ?
    F92 C91 C3 . . 107.9(6) ?
    F93 C91 C3 . . 110.2(7) ?
    C1A O1A Li3 . . 135.1(4) ?
    C1A O1A Li1 . . 133.2(5) ?
    Li3 O1A Li1 . . 90.8(4) ?
    O1A C1A C2A . . 121.5(5) ?
    O1A C1A C3A . . 120.9(6) ?
    C2A C1A C3A . . 117.6(6) ?
    C1A C2A H2A1 . . 109.5 ?
    C1A C2A H2A2 . . 109.5 ?
    H2A1 C2A H2A2 . . 109.5 ?
    C1A C2A H2A3 . . 109.5 ?
    H2A1 C2A H2A3 . . 109.5 ?
    H2A2 C2A H2A3 . . 109.5 ?
    C1A C3A H3A1 . . 109.5 ?
    C1A C3A H3A2 . . 109.5 ?
    H3A1 C3A H3A2 . . 109.5 ?
    C1A C3A H3A3 . . 109.5 ?
    H3A1 C3A H3A3 . . 109.5 ?
    H3A2 C3A H3A3 . . 109.5 ?
    C1B O1B Li1 . . 163.7(5) ?
    O1B C1B C3B . . 120.9(7) ?
    O1B C1B C2B . . 121.2(6) ?
    C3B C1B C2B . . 118.0(6) ?
    C1B C2B H2B1 . . 109.5 ?
    C1B C2B H2B2 . . 109.5 ?
    H2B1 C2B H2B2 . . 109.5 ?
    C1B C2B H2B3 . . 109.5 ?
    H2B1 C2B H2B3 . . 109.5 ?
    H2B2 C2B H2B3 . . 109.5 ?
    C1B C3B H3B1 . . 109.5 ?
    C1B C3B H3B2 . . 109.5 ?
    H3B1 C3B H3B2 . . 109.5 ?
    C1B C3B H3B3 . . 109.5 ?
    H3B1 C3B H3B3 . . 109.5 ?
    H3B2 C3B H3B3 . . 109.5 ?
    C1C O1C Li3 . . 170.9(7) ?
    O1C C1C C2C . . 128.1(10) ?
    O1C C1C C3C . . 121.5(8) ?
    C2C C1C C3C . . 110.0(10) ?
    C1C C2C H2C1 . . 109.5 ?
    C1C C2C H2C2 . . 109.5 ?
    H2C1 C2C H2C2 . . 109.5 ?
    C1C C2C H2C3 . . 109.5 ?
    H2C1 C2C H2C3 . . 109.5 ?
    H2C2 C2C H2C3 . . 109.5 ?
    C1C C3C H3C1 . . 109.5 ?
    C1C C3C H3C2 . . 109.5 ?
    H3C1 C3C H3C2 . . 109.5 ?
    C1C C3C H3C3 . . 109.5 ?
    H3C1 C3C H3C3 . . 109.5 ?
    H3C2 C3C H3C3 . . 109.5 ?
    C51 F53 Li2 . . 105.9(5) ?
    C81 F83 Li2 . . 99.9(5) ?
loop_
    _geom_torsion_atom_site_label_1
    _geom_torsion_atom_site_label_2
    _geom_torsion_atom_site_label_3
    _geom_torsion_atom_site_label_4
    _geom_torsion_site_symmetry_1
    _geom_torsion_site_symmetry_2
    _geom_torsion_site_symmetry_3
    _geom_torsion_site_symmetry_4
    _geom_torsion
    _geom_torsion_publ_flag
    O3 Li1 Li2 O2 . . . . 129.5(6) ?
    O1B Li1 Li2 O2 . . . . 169(2) ?
    O1 Li1 Li2 O2 . . . . -75.2(5) ?
    O1A Li1 Li2 O2 . . . . 13.8(5) ?
    Li3 Li1 Li2 O2 . . . . -22.0(4) ?
    O1B Li1 Li2 O3 . . . . 39(2) ?
    O1 Li1 Li2 O3 . . . . 155.3(5) ?
    O1A Li1 Li2 O3 . . . . -115.7(5) ?
    Li3 Li1 Li2 O3 . . . . -151.4(5) ?
    O3 Li1 Li2 O1 . . . . -155.3(5) ?
    O1B Li1 Li2 O1 . . . . -116(2) ?
    O1A Li1 Li2 O1 . . . . 89.0(4) ?
    Li3 Li1 Li2 O1 . . . . 53.3(3) ?
    O3 Li1 Li2 Li3 . . . . 151.4(5) ?
    O1 Li1 Li2 Li3 . . . . -53.3(3) ?
    O1A Li1 Li2 Li3 . . . . 35.8(3) ?
    O3 Li1 Li2 F83 . . . . -24.2(4) ?
    O1 Li1 Li2 F83 . . . . 131.1(5) ?
    O1A Li1 Li2 F83 . . . . -139.9(4) ?
    Li3 Li1 Li2 F83 . . . . -175.6(5) ?
    O3 Li2 Li3 O2 . . . . -129.2(6) ?
    O1 Li2 Li3 O2 . . . . 155.4(6) ?
    F53 Li2 Li3 O2 . . . . 19.2(4) ?
    Li1 Li2 Li3 O2 . . . . -150.8(5) ?
    O2 Li2 Li3 O1 . . . . -155.4(6) ?
    O3 Li2 Li3 O1 . . . . 75.4(5) ?
    F53 Li2 Li3 O1 . . . . -136.2(5) ?
    Li1 Li2 Li3 O1 . . . . 53.9(3) ?
    O2 Li2 Li3 O1A . . . . 115.0(5) ?
    O3 Li2 Li3 O1A . . . . -14.2(5) ?
    O1 Li2 Li3 O1A . . . . -89.6(4) ?
    F53 Li2 Li3 O1A . . . . 134.2(4) ?
    Li1 Li2 Li3 O1A . . . . -35.8(3) ?
    O2 Li2 Li3 Li1 . . . . 150.8(5) ?
    O3 Li2 Li3 Li1 . . . . 21.5(4) ?
    O1 Li2 Li3 Li1 . . . . -53.9(3) ?
    F53 Li2 Li3 Li1 . . . . 169.9(5) ?
    O3 Li1 Li3 O2 . . . . 0.3(5) ?
    O1B Li1 Li3 O2 . . . . -163.3(7) ?
    O1 Li1 Li3 O2 . . . . 86.4(5) ?
    O1A Li1 Li3 O2 . . . . -103.2(5) ?
    Li2 Li1 Li3 O2 . . . . 20.7(4) ?
    O3 Li1 Li3 O1C . . . . 162.3(6) ?
    O1B Li1 Li3 O1C . . . . -1.3(12) ?
    O1 Li1 Li3 O1C . . . . -111.6(8) ?
    O1A Li1 Li3 O1C . . . . 58.8(7) ?
    Li2 Li1 Li3 O1C . . . . -177.3(8) ?
    O3 Li1 Li3 O1 . . . . -86.1(5) ?
    O1B Li1 Li3 O1 . . . . 110.3(9) ?
    O1A Li1 Li3 O1 . . . . 170.4(6) ?
    Li2 Li1 Li3 O1 . . . . -65.7(4) ?
    O3 Li1 Li3 O1A . . . . 103.5(5) ?
    O1B Li1 Li3 O1A . . . . -60.1(7) ?
    O1 Li1 Li3 O1A . . . . -170.4(6) ?
    Li2 Li1 Li3 O1A . . . . 123.9(5) ?
    O3 Li1 Li3 Li2 . . . . -20.4(4) ?
    O1B Li1 Li3 Li2 . . . . 176.0(9) ?
    O1 Li1 Li3 Li2 . . . . 65.7(4) ?
    O1A Li1 Li3 Li2 . . . . -123.9(5) ?
    O2 Li3 O1 C1 . . . . 106.0(6) ?
    O1C Li3 O1 C1 . . . . -44.3(11) ?
    O1A Li3 O1 C1 . . . . -149.4(6) ?
    Li2 Li3 O1 C1 . . . . 123.4(7) ?
    Li1 Li3 O1 C1 . . . . -156.1(7) ?
    O2 Li3 O1 Li1 . . . . -97.9(4) ?
    O1C Li3 O1 Li1 . . . . 111.9(8) ?
    O1A Li3 O1 Li1 . . . . 6.7(4) ?
    Li2 Li3 O1 Li1 . . . . -80.4(4) ?
    O2 Li3 O1 Li2 . . . . -17.4(4) ?
    O1C Li3 O1 Li2 . . . . -167.7(8) ?
    O1A Li3 O1 Li2 . . . . 87.2(4) ?
    Li1 Li3 O1 Li2 . . . . 80.4(4) ?
    O3 Li1 O1 C1 . . . . -105.4(6) ?
    O1B Li1 O1 C1 . . . . 38.6(11) ?
    O1A Li1 O1 C1 . . . . 149.9(5) ?
    Li2 Li1 O1 C1 . . . . -123.0(6) ?
    Li3 Li1 O1 C1 . . . . 156.6(7) ?
    O3 Li1 O1 Li3 . . . . 98.0(5) ?
    O1B Li1 O1 Li3 . . . . -118.0(8) ?
    O1A Li1 O1 Li3 . . . . -6.7(4) ?
    Li2 Li1 O1 Li3 . . . . 80.3(4) ?
    O3 Li1 O1 Li2 . . . . 17.6(4) ?
    O1B Li1 O1 Li2 . . . . 161.6(8) ?
    O1A Li1 O1 Li2 . . . . -87.1(4) ?
    Li3 Li1 O1 Li2 . . . . -80.3(4) ?
    O2 Li2 O1 C1 . . . . -115.0(5) ?
    O3 Li2 O1 C1 . . . . 113.3(5) ?
    F53 Li2 O1 C1 . . . . -55.4(8) ?
    Li3 Li2 O1 C1 . . . . -132.5(5) ?
    Li1 Li2 O1 C1 . . . . 130.9(5) ?
    F83 Li2 O1 C1 . . . . 51.8(8) ?
    O2 Li2 O1 Li3 . . . . 17.5(4) ?
    O3 Li2 O1 Li3 . . . . -114.1(5) ?
    F53 Li2 O1 Li3 . . . . 77.2(7) ?
    Li1 Li2 O1 Li3 . . . . -96.5(4) ?
    F83 Li2 O1 Li3 . . . . -175.6(6) ?
    O2 Li2 O1 Li1 . . . . 114.0(4) ?
    O3 Li2 O1 Li1 . . . . -17.6(4) ?
    F53 Li2 O1 Li1 . . . . 173.7(7) ?
    Li3 Li2 O1 Li1 . . . . 96.5(4) ?
    F83 Li2 O1 Li1 . . . . -79.1(6) ?
    O3 Li2 O2 C2 . . . . -106.8(8) ?
    O1 Li2 O2 C2 . . . . 158.1(6) ?
    F53 Li2 O2 C2 . . . . 15.2(7) ?
    Li3 Li2 O2 C2 . . . . 176.3(7) ?
    Li1 Li2 O2 C2 . . . . -154.9(6) ?
    F83 Li2 O2 C2 . . . . -9.1(10) ?
    O3 Li2 O2 Li3 . . . . 76.9(7) ?
    O1 Li2 O2 Li3 . . . . -18.2(4) ?
    F53 Li2 O2 Li3 . . . . -161.1(4) ?
    Li1 Li2 O2 Li3 . . . . 28.7(5) ?
    F83 Li2 O2 Li3 . . . . 174.6(6) ?
    O1C Li3 O2 C2 . . . . -3.6(12) ?
    O1 Li3 O2 C2 . . . . -157.0(7) ?
    O1A Li3 O2 C2 . . . . 115.1(8) ?
    Li2 Li3 O2 C2 . . . . -175.7(9) ?
    Li1 Li3 O2 C2 . . . . 160.1(7) ?
    O1C Li3 O2 Li2 . . . . 172.0(7) ?
    O1 Li3 O2 Li2 . . . . 18.7(4) ?
    O1A Li3 O2 Li2 . . . . -69.2(5) ?
    Li1 Li3 O2 Li2 . . . . -24.2(4) ?
    O2 Li2 O3 C3 . . . . 109.3(8) ?
    O1 Li2 O3 C3 . . . . -155.8(5) ?
    F53 Li2 O3 C3 . . . . 14.9(9) ?
    Li3 Li2 O3 C3 . . . . 157.6(5) ?
    Li1 Li2 O3 C3 . . . . -174.2(7) ?
    F83 Li2 O3 C3 . . . . -18.6(6) ?
    O2 Li2 O3 Li1 . . . . -76.4(7) ?
    O1 Li2 O3 Li1 . . . . 18.4(4) ?
    F53 Li2 O3 Li1 . . . . -170.8(6) ?
    Li3 Li2 O3 Li1 . . . . -28.1(5) ?
    F83 Li2 O3 Li1 . . . . 155.6(4) ?
    O1B Li1 O3 C3 . . . . 3.8(11) ?
    O1 Li1 O3 C3 . . . . 154.6(6) ?
    O1A Li1 O3 C3 . . . . -118.5(7) ?
    Li2 Li1 O3 C3 . . . . 173.1(8) ?
    Li3 Li1 O3 C3 . . . . -163.4(6) ?
    O1B Li1 O3 Li2 . . . . -169.3(6) ?
    O1 Li1 O3 Li2 . . . . -18.6(4) ?
    O1A Li1 O3 Li2 . . . . 68.3(5) ?
    Li3 Li1 O3 Li2 . . . . 23.4(4) ?
    Li3 O1 C1 C21 . . . . -165.6(8) ?
    Li1 O1 C1 C21 . . . . 45.8(10) ?
    Li2 O1 C1 C21 . . . . -59.4(9) ?
    Li3 O1 C1 C31 . . . . 74.5(9) ?
    Li1 O1 C1 C31 . . . . -74.1(8) ?
    Li2 O1 C1 C31 . . . . -179.3(6) ?
    Li3 O1 C1 C11 . . . . -43.9(10) ?
    Li1 O1 C1 C11 . . . . 167.5(7) ?
    Li2 O1 C1 C11 . . . . 62.3(8) ?
    Li2 O2 C2 C51 . . . . -33.8(10) ?
    Li3 O2 C2 C51 . . . . 140.4(8) ?
    Li2 O2 C2 C41 . . . . 87.4(8) ?
    Li3 O2 C2 C41 . . . . -98.4(9) ?
    Li2 O2 C2 C61 . . . . -152.9(7) ?
    Li3 O2 C2 C61 . . . . 21.3(11) ?
    Li2 O3 C3 C71 . . . . -124.9(7) ?
    Li1 O3 C3 C71 . . . . 64.3(10) ?
    Li2 O3 C3 C81 . . . . 2.4(9) ?
    Li1 O3 C3 C81 . . . . -168.5(7) ?
    Li2 O3 C3 C91 . . . . 117.1(7) ?
    Li1 O3 C3 C91 . . . . -53.8(9) ?
    O1 C1 C11 F13 . . . . 172.4(11) ?
    C21 C1 C11 F13 . . . . -65.4(14) ?
    C31 C1 C11 F13 . . . . 52.8(14) ?
    O1 C1 C11 F11 . . . . -61.2(10) ?
    C21 C1 C11 F11 . . . . 61.0(9) ?
    C31 C1 C11 F11 . . . . 179.2(8) ?
    O1 C1 C11 F12 . . . . 55.7(10) ?
    C21 C1 C11 F12 . . . . 177.9(7) ?
    C31 C1 C11 F12 . . . . -63.9(9) ?
    O1 C1 C21 F22 . . . . 179.5(11) ?
    C31 C1 C21 F22 . . . . -60.0(14) ?
    C11 C1 C21 F22 . . . . 57.5(14) ?
    O1 C1 C21 F23 . . . . 59.1(10) ?
    C31 C1 C21 F23 . . . . 179.6(7) ?
    C11 C1 C21 F23 . . . . -62.9(9) ?
    O1 C1 C21 F21 . . . . -59.7(10) ?
    C31 C1 C21 F21 . . . . 60.8(9) ?
    C11 C1 C21 F21 . . . . 178.3(7) ?
    O1 C1 C31 F32 . . . . -60.3(10) ?
    C21 C1 C31 F32 . . . . 178.6(8) ?
    C11 C1 C31 F32 . . . . 59.7(10) ?
    O1 C1 C31 F33 . . . . 58.4(9) ?
    C21 C1 C31 F33 . . . . -62.6(9) ?
    C11 C1 C31 F33 . . . . 178.5(8) ?
    O1 C1 C31 F31 . . . . 177.0(9) ?
    C21 C1 C31 F31 . . . . 56.0(12) ?
    C11 C1 C31 F31 . . . . -62.9(11) ?
    O2 C2 C41 F42 . . . . 43.0(11) ?
    C51 C2 C41 F42 . . . . 164.0(8) ?
    C61 C2 C41 F42 . . . . -77.2(10) ?
    O2 C2 C41 F43 . . . . -76.2(9) ?
    C51 C2 C41 F43 . . . . 44.8(9) ?
    C61 C2 C41 F43 . . . . 163.6(8) ?
    O2 C2 C41 F41 . . . . 168.0(8) ?
    C51 C2 C41 F41 . . . . -71.0(10) ?
    C61 C2 C41 F41 . . . . 47.8(11) ?
    O2 C2 C51 F53 . . . . 37.0(11) ?
    C41 C2 C51 F53 . . . . -83.9(10) ?
    C61 C2 C51 F53 . . . . 157.0(8) ?
    O2 C2 C51 F52 . . . . -79.3(8) ?
    C41 C2 C51 F52 . . . . 159.8(7) ?
    C61 C2 C51 F52 . . . . 40.7(9) ?
    O2 C2 C51 F51 . . . . 160.3(7) ?
    C41 C2 C51 F51 . . . . 39.4(10) ?
    C61 C2 C51 F51 . . . . -79.7(10) ?
    O2 C2 C61 F61 . . . . 41.1(11) ?
    C51 C2 C61 F61 . . . . -78.9(10) ?
    C41 C2 C61 F61 . . . . 161.2(8) ?
    O2 C2 C61 F63 . . . . 167.5(8) ?
    C51 C2 C61 F63 . . . . 47.5(12) ?
    C41 C2 C61 F63 . . . . -72.4(11) ?
    O2 C2 C61 F62 . . . . -76.2(9) ?
    C51 C2 C61 F62 . . . . 163.8(7) ?
    C41 C2 C61 F62 . . . . 44.0(9) ?
    O3 C3 C71 F72 . . . . 162.5(9) ?
    C81 C3 C71 F72 . . . . 35.3(13) ?
    C91 C3 C71 F72 . . . . -77.9(11) ?
    O3 C3 C71 F73 . . . . -71.1(10) ?
    C81 C3 C71 F73 . . . . 161.6(7) ?
    C91 C3 C71 F73 . . . . 48.5(9) ?
    O3 C3 C71 F71 . . . . 47.4(9) ?
    C81 C3 C71 F71 . . . . -79.8(8) ?
    C91 C3 C71 F71 . . . . 167.0(7) ?
    O3 C3 C81 F82 . . . . 163.0(7) ?
    C71 C3 C81 F82 . . . . -68.9(11) ?
    C91 C3 C81 F82 . . . . 45.4(10) ?
    O3 C3 C81 F83 . . . . 34.3(9) ?
    C71 C3 C81 F83 . . . . 162.3(8) ?
    C91 C3 C81 F83 . . . . -83.3(8) ?
    O3 C3 C81 F81 . . . . -78.0(7) ?
    C71 C3 C81 F81 . . . . 50.1(8) ?
    C91 C3 C81 F81 . . . . 164.4(6) ?
    O3 C3 C91 F91 . . . . 47.9(8) ?
    C71 C3 C91 F91 . . . . -74.4(8) ?
    C81 C3 C91 F91 . . . . 167.4(7) ?
    O3 C3 C91 F92 . . . . -76.8(7) ?
    C71 C3 C91 F92 . . . . 160.8(7) ?
    C81 C3 C91 F92 . . . . 42.6(8) ?
    O3 C3 C91 F93 . . . . 165.4(6) ?
    C71 C3 C91 F93 . . . . 43.0(9) ?
    C81 C3 C91 F93 . . . . -75.1(8) ?
    O2 Li3 O1A C1A . . . . -83.6(7) ?
    O1C Li3 O1A C1A . . . . 50.0(8) ?
    O1 Li3 O1A C1A . . . . -176.2(6) ?
    Li2 Li3 O1A C1A . . . . -125.9(6) ?
    Li1 Li3 O1A C1A . . . . -169.7(7) ?
    O2 Li3 O1A Li1 . . . . 86.0(5) ?
    O1C Li3 O1A Li1 . . . . -140.4(5) ?
    O1 Li3 O1A Li1 . . . . -6.5(4) ?
    Li2 Li3 O1A Li1 . . . . 43.8(4) ?
    O3 Li1 O1A C1A . . . . 84.3(7) ?
    O1B Li1 O1A C1A . . . . -47.1(8) ?
    O1 Li1 O1A C1A . . . . 176.4(5) ?
    Li2 Li1 O1A C1A . . . . 126.7(6) ?
    Li3 Li1 O1A C1A . . . . 170.0(7) ?
    O3 Li1 O1A Li3 . . . . -85.7(5) ?
    O1B Li1 O1A Li3 . . . . 142.9(5) ?
    O1 Li1 O1A Li3 . . . . 6.4(4) ?
    Li2 Li1 O1A Li3 . . . . -43.3(4) ?
    Li3 O1A C1A C2A . . . . 171.8(6) ?
    Li1 O1A C1A C2A . . . . 6.1(10) ?
    Li3 O1A C1A C3A . . . . -7.4(11) ?
    Li1 O1A C1A C3A . . . . -173.1(7) ?
    O3 Li1 O1B C1B . . . . 68(2) ?
    O1 Li1 O1B C1B . . . . -68(2) ?
    O1A Li1 O1B C1B . . . . -171.0(18) ?
    Li2 Li1 O1B C1B . . . . 35(4) ?
    Li3 Li1 O1B C1B . . . . -131.3(18) ?
    Li1 O1B C1B C3B . . . . 67(2) ?
    Li1 O1B C1B C2B . . . . -113(2) ?
    F52 C51 F53 Li2 . . . . 94.9(6) ?
    F51 C51 F53 Li2 . . . . -153.0(7) ?
    C2 C51 F53 Li2 . . . . -25.7(10) ?
    O2 Li2 F53 C51 . . . . 9.0(7) ?
    O3 Li2 F53 C51 . . . . 135.9(8) ?
    O1 Li2 F53 C51 . . . . -58.3(10) ?
    Li3 Li2 F53 C51 . . . . -5.7(8) ?
    F83 Li2 F53 C51 . . . . 169.7(7) ?
    F82 C81 F83 Li2 . . . . -174.1(6) ?
    F81 C81 F83 Li2 . . . . 72.3(5) ?
    C3 C81 F83 Li2 . . . . -40.7(7) ?
    O2 Li2 F83 C81 . . . . -94.5(8) ?
    O3 Li2 F83 C81 . . . . 32.4(5) ?
    O1 Li2 F83 C81 . . . . 103.4(7) ?
    F53 Li2 F83 C81 . . . . -119.1(5) ?
    Li1 Li2 F83 C81 . . . . 51.0(6) ?
data_global
_journal_date_recd_electronic     2010-10-28
_journal_date_accepted     2010-11-01
_journal_name_full     'Acta Crystallographica, Section E'
_journal_year     2010
_journal_volume     66
_journal_issue     12
_journal_page_first     m1527
_journal_page_last     m1527
_journal_paper_category     QM
_journal_coeditor_code     HB5716
_publ_contact_author
;
      Dr. Michael Bolte
      Institut f\"ur Anorganische Chemie
      J. W. Goethe-Universit\"at
      Max-von-Laue-Strasse 7
      60438 Frankfurt/Main
      Germany
;
_publ_contact_author_email     bolte@chemie.uni-frankfurt.de
_publ_contact_author_fax     '49 69 798 29239'
_publ_contact_author_phone     '49 69 798 29136'
_publ_section_title
;\
\m~2~-Acetone-diacetone[\m~3~-tris(trifluoromethyl)methanolato]bis[\m~2~-\
tris(trifluoromethyl)methanolato]trilithium
;
loop_
    _publ_author_name
    _publ_author_address
    'Vitze, Hannes'
;     Institut f\"ur Anorganische Chemie
      J. W. Goethe-Universit\"at Frankfurt
      Max-von-Laue-Strasse 7
      60438 Frankfurt/Main
      Germany
;
    'Lerner, Hans-Wolfram'
;     Institut f\"ur Anorganische Chemie
      J. W. Goethe-Universit\"at Frankfurt
      Max-von-Laue-Strasse 7
      60438 Frankfurt/Main
      Germany
;
    'Bolte, Michael'
;     Institut f\"ur Anorganische Chemie
      J. W. Goethe-Universit\"at Frankfurt
      Max-von-Laue-Strasse 7
      60438 Frankfurt/Main
      Germany
;
