# Supplementary material for: μ2-Acetone-diacetone[μ3-tris­(trifluoro­meth­yl)methano­lato]bis­[μ2-tris­(trifluoro­meth­yl)methano­lato]trilithium
Source: Acta Crystallogr Sect E Struct Rep Online. 2010 Nov 6;66(Pt 12):m1527. doi: 10.1107/S1600536810044685 (PMC3011566; doi:10.1107/S1600536810044685)
Supplement: Supplementary file 2 [file e-66-m1527-Isup2.hkl]

# 
# h,k,l, Fc-squared, Fo-squared, sigma(Fo-squared) and status flag 
# 
data_I
_shelx_title ' wa744 in P21/c' 
_shelx_refln_list_code          4 
_shelx_F_calc_maximum      188.58 
_exptl_crystal_F_000      1776.00 
_reflns_d_resolution_high  0.8182 
 
loop_ 
 _symmetry_equiv_pos_as_xyz 
 'x, y, z' 
 '-x, y+1/2, -z+1/2' 
 '-x, -y, -z' 
 'x, -y-1/2, z-1/2' 
 
_cell_length_a    20.6939 
_cell_length_b    11.5940 
_cell_length_c    15.2211 
_cell_angle_alpha  90.000 
_cell_angle_beta  102.246 
_cell_angle_gamma  90.000 
 
_shelx_F_squared_multiplier     1.000 
 
loop_ 
 _refln_index_h 
 _refln_index_k 
 _refln_index_l 
 _refln_F_squared_calc 
 _refln_F_squared_meas 
 _refln_F_squared_sigma 
 _refln_observed_status 
   4   0   0    18955.53    22763.66    525.66 o 
   5   0   0     3888.86     3109.27     92.79 o 
   6   0   0     9082.24     9393.66    189.38 o 
   7   0   0    11908.19    11289.86    129.26 o 
   8   0   0     2559.79     1544.62     67.18 o 
   9   0   0    13402.60    12175.68    169.23 o 
  10   0   0      646.17      859.37     59.91 o 
  11   0   0     1563.92     1455.70     70.10 o 
  12   0   0     1010.84      889.97     79.17 o 
  13   0   0      698.07      658.49     48.46 o 
  14   0   0      619.50      544.44     36.27 o 
  15   0   0     1015.28      957.99     40.64 o 
  16   0   0     1403.72     1654.67     71.29 o 
  17   0   0      119.98       75.99     36.79 o 
  18   0   0       21.88       18.84     35.19 o 
  19   0   0       10.44       15.08     41.76 o 
  20   0   0      548.66      450.05     35.84 o 
  21   0   0      101.72       93.92     32.76 o 
  22   0   0      142.71      172.16     58.92 o 
  23   0   0        4.76       32.19     29.96 o 
  24   0   0        0.50        4.69     53.25 o 
   3   1   0     2687.58     2692.92     85.76 o 
   4   1   0     1571.91     1887.98     60.90 o 
   5   1   0      875.10     1055.40     50.51 o 
   6   1   0     3831.32     3127.69     58.96 o 
   7   1   0     1020.74      756.22     40.68 o 
   8   1   0     3050.72     2654.25     49.01 o 
   9   1   0     5313.13     4425.79     55.03 o 
  10   1   0     3595.93     3099.17     67.96 o 
  11   1   0     4825.04     4792.85     99.66 o 
  12   1   0     1268.88     1699.31     38.32 o 
  13   1   0     2464.78     2143.69     40.85 o 
  14   1   0      421.59      461.69     31.16 o 
  15   1   0      387.73      408.37     31.51 o 
  16   1   0      291.71      205.74     26.22 o 
  17   1   0      543.26      651.58     30.27 o 
  18   1   0      177.87       86.21     26.47 o 
  19   1   0        6.45       27.91     23.74 o 
  20   1   0      188.75      232.63     27.13 o 
  21   1   0      105.03      121.58     29.47 o 
  22   1   0       36.49       80.68     22.92 o 
  23   1   0        2.03        0.47     25.58 o 
  24   1   0        0.05       25.21     28.98 o 
   0   2   0     9522.75     9041.62    246.70 o 
   1   2   0     8992.46     8470.38    189.63 o 
   2   2   0     3348.88     4207.20    104.34 o 
   3   2   0     7285.78     6621.76    162.65 o 
   4   2   0     1934.05     2377.26     57.57 o 
   5   2   0    10582.92     9216.32     88.97 o 
   6   2   0      152.30      122.08     49.96 o 
   7   2   0        5.04        2.45     36.19 o 
   8   2   0     3977.89     3401.75     53.87 o 
   9   2   0      524.84      491.56     41.65 o 
  10   2   0      211.15      212.95     44.52 o 
  11   2   0      408.28      581.45     34.90 o 
  12   2   0      342.47      337.85     33.11 o 
  13   2   0        0.78       18.93     35.60 o 
  14   2   0        9.16       35.05     28.67 o 
  15   2   0       28.18       69.10     31.15 o 
  16   2   0        5.56       21.41     36.50 o 
  17   2   0        0.00       -5.85     29.29 o 
  18   2   0      323.58      285.22     27.13 o 
  19   2   0       67.92       58.96     28.03 o 
  20   2   0        5.32       22.57     26.32 o 
  21   2   0       11.01       55.57     26.31 o 
  22   2   0        5.36       17.24     27.15 o 
  23   2   0        4.89       44.25     22.67 o 
  24   2   0       16.63       49.83     24.64 o 
   1   3   0     6066.78     6561.79    118.56 o 
   2   3   0      965.63      775.80     57.28 o 
   3   3   0     5235.23     5533.97    162.78 o 
   4   3   0      139.52      145.30     55.73 o 
   5   3   0    14241.81    11941.10    197.31 o 
   6   3   0      332.73      663.12     43.06 o 
   7   3   0       24.11       97.94     38.99 o 
   8   3   0     5461.40     4497.49     91.22 o 
   9   3   0     3589.13     3042.44     99.21 o 
  10   3   0      311.60      311.63     34.81 o 
  11   3   0      323.41      355.00     36.13 o 
  12   3   0      800.80      874.49     41.02 o 
  13   3   0      136.83       -6.91     32.18 o 
  14   3   0       49.12       63.04     47.25 o 
  15   3   0      265.91      181.62     36.17 o 
  16   3   0        0.30       14.25     29.71 o 
  17   3   0      270.55      354.69     35.72 o 
  18   3   0        2.60       46.44     29.39 o 
  19   3   0      262.80      259.50     26.91 o 
  20   3   0       58.52       90.06     26.84 o 
  21   3   0      134.24      103.55     29.97 o 
  22   3   0       68.46       72.97     25.84 o 
  23   3   0       18.99       -0.03     29.62 o 
  24   3   0        1.25       53.34     66.44 o 
   0   4   0     8821.18     9110.19    132.63 o 
   1   4   0      230.26      280.66     53.25 o 
   2   4   0     1025.04      925.03     48.67 o 
   3   4   0       46.58       83.14     50.87 o 
   4   4   0     2727.15     3098.04     62.27 o 
   5   4   0     9492.75     9599.73    432.66 o 
   6   4   0     4464.40     4392.49     64.80 o 
   7   4   0       26.35       56.97     48.71 o 
   8   4   0     4234.18     5315.74    109.77 o 
   9   4   0      196.45      121.20     37.94 o 
  10   4   0      305.57      437.40     37.30 o 
  11   4   0      291.68      378.11     33.85 o 
  12   4   0       59.02       97.85     33.76 o 
  13   4   0      176.78      174.92     33.42 o 
  14   4   0       10.53       14.95     31.95 o 
  15   4   0       29.87       -1.09     34.50 o 
  16   4   0      217.78      288.26     35.55 o 
  17   4   0        0.00        8.95     26.82 o 
  18   4   0      242.09      162.87     33.16 o 
  19   4   0      138.64      170.17     30.60 o 
  20   4   0       15.43        5.45     23.28 o 
  21   4   0        0.08        8.72     25.94 o 
  22   4   0       17.34       91.70     27.16 o 
  23   4   0       32.46       44.58     25.31 o 
   1   5   0       69.59       92.10     50.33 o 
   2   5   0      609.89      620.83     49.12 o 
   3   5   0       10.07       67.15     49.47 o 
   4   5   0     8614.83     7458.82    201.91 o 
   5   5   0     5135.03     6371.25    136.43 o 
   6   5   0     2752.45     2363.86     49.79 o 
   7   5   0      176.46      267.82     40.49 o 
   8   5   0     2148.64     2409.00     98.36 o 
   9   5   0        5.55       39.89     40.71 o 
  10   5   0      239.20      172.35     37.16 o 
  11   5   0       89.03       44.31     35.19 o 
  12   5   0       37.19       44.41     32.89 o 
  13   5   0     1667.60     1504.85     42.85 o 
  14   5   0     1184.60     1350.99     33.93 o 
  15   5   0       20.35       46.75     30.41 o 
  16   5   0       31.18       67.32     27.79 o 
  17   5   0      739.68      730.57     30.75 o 
  18   5   0        0.30       27.57     26.28 o 
  19   5   0       74.07       45.91     29.62 o 
  20   5   0      156.76      123.38     25.91 o 
  21   5   0        2.62       -8.62     26.84 o 
  22   5   0        4.33        6.57     24.57 o 
  23   5   0        3.01       -0.29     72.75 o 
   0   6   0     1388.59     1681.84     76.30 o 
   1   6   0      295.25      372.68     46.87 o 
   2   6   0     1843.86     2178.05     56.86 o 
   3   6   0     1395.01     1531.29     53.24 o 
   4   6   0     5260.06     5681.58     82.54 o 
   5   6   0      267.03      339.54     38.22 o 
   6   6   0      123.26      126.30     32.04 o 
   7   6   0      402.40      378.38     45.80 o 
   8   6   0     1099.66     1412.11     54.63 o 
   9   6   0        0.90       23.07     40.47 o 
  10   6   0      226.21      199.81     31.59 o 
  11   6   0      704.13      509.05     38.30 o 
  12   6   0       22.62       25.18     33.54 o 
  13   6   0     1316.71     1129.51     53.39 o 
  14   6   0        5.79       -8.27     35.98 o 
  15   6   0       53.11       35.02     26.05 o 
  16   6   0      469.82      453.07     47.53 o 
  17   6   0        1.88       34.62     32.29 o 
  18   6   0       18.02       37.76     31.62 o 
  19   6   0       93.72      141.81     34.63 o 
  20   6   0        9.89      -19.09     22.61 o 
  21   6   0       31.56       34.66     25.98 o 
  22   6   0       30.75       35.61     21.47 o 
   1   7   0      545.18      391.17     37.42 o 
   2   7   0     1165.39     1262.42     41.75 o 
   3   7   0       23.25      131.32     38.37 o 
   4   7   0     1046.75      893.10     40.16 o 
   5   7   0       25.28        3.22     40.42 o 
   6   7   0       46.26       91.94     38.23 o 
   7   7   0      567.93      520.32     40.53 o 
   8   7   0       59.25       89.17     32.66 o 
   9   7   0        2.93       75.30     35.24 o 
  10   7   0      569.65      719.34     39.25 o 
  11   7   0      417.80      327.31     37.92 o 
  12   7   0        4.31       10.97     34.67 o 
  13   7   0        7.15      106.19     39.23 o 
  14   7   0      677.61      772.81     37.21 o 
  15   7   0       73.70       87.05     36.21 o 
  16   7   0       35.63      101.16     34.70 o 
  17   7   0        0.00       -7.19     33.92 o 
  18   7   0       30.09      112.71     34.60 o 
  19   7   0       14.46       41.58     30.39 o 
  20   7   0       26.84       82.60     35.49 o 
  21   7   0       10.82       31.88     27.53 o 
   0   8   0        9.92      -11.10     51.51 o 
   1   8   0       26.29      -24.63     36.31 o 
   2   8   0       38.34       32.67     37.90 o 
   3   8   0        7.74       36.45     36.32 o 
   4   8   0      718.12      713.71     40.69 o 
   5   8   0      112.32      128.02     31.23 o 
   6   8   0       27.03       31.12     34.11 o 
   7   8   0      122.08      178.08     36.43 o 
   8   8   0       59.01       81.67     42.00 o 
   9   8   0       17.17       51.80     39.36 o 
  10   8   0       16.52       12.99     42.81 o 
  11   8   0      125.35       84.34     33.05 o 
  12   8   0      248.76      215.49     45.93 o 
  13   8   0       64.66      144.04     40.55 o 
  14   8   0        0.09      -12.39     33.36 o 
  15   8   0      151.40       81.28     38.00 o 
  16   8   0        6.31       26.75     32.45 o 
  17   8   0        0.35        1.04     36.33 o 
  18   8   0       67.42       48.31     31.77 o 
  19   8   0       20.25        0.56     28.23 o 
  20   8   0       70.56       54.28     37.93 o 
   1   9   0      139.64       80.17     36.22 o 
   2   9   0      184.63      149.56     38.37 o 
   3   9   0        2.41       15.79     36.18 o 
   4   9   0      100.97       93.83     33.54 o 
   5   9   0      209.64      246.23     42.27 o 
   6   9   0      303.48      219.51     35.45 o 
   7   9   0      330.14      364.86     36.71 o 
   8   9   0      311.08      262.21     40.92 o 
   9   9   0       47.46       17.91     39.07 o 
  10   9   0       17.26       51.94     38.71 o 
  11   9   0        5.69       43.96     44.67 o 
  12   9   0        2.20       47.79     36.14 o 
  13   9   0       21.76       -1.24     45.25 o 
  14   9   0       65.10       64.36     38.13 o 
  15   9   0        0.05        2.64     35.15 o 
  16   9   0      167.21       86.75     30.44 o 
  17   9   0       28.14       50.48     36.44 o 
  18   9   0       32.38        1.79     62.08 o 
   0  10   0     2513.22     2676.78     67.57 o 
   1  10   0      166.56      235.73     36.46 o 
   2  10   0       21.03       -5.85     34.76 o 
   3  10   0        0.32       14.30     33.00 o 
   4  10   0      339.70      403.53     38.99 o 
   5  10   0       32.80       36.22     36.15 o 
   6  10   0       20.64       42.59     35.94 o 
   7  10   0       18.06       54.54     36.43 o 
   8  10   0        3.76       64.77     43.17 o 
   9  10   0      463.12      446.45     36.32 o 
  10  10   0       24.60      104.35     44.33 o 
  11  10   0      245.91      253.41     47.99 o 
  12  10   0        1.59       18.20     39.15 o 
  13  10   0        0.19      -31.58     40.47 o 
  14  10   0       16.73       41.04     34.68 o 
  15  10   0      103.89      199.61     37.75 o 
  16  10   0       18.40       66.88     72.45 o 
  17  10   0        0.51       65.13     37.12 o 
   1  11   0       25.46       21.11     32.93 o 
   2  11   0       45.24       37.05     33.60 o 
   3  11   0        0.55       24.41     33.28 o 
   4  11   0       65.11       45.02     29.48 o 
   5  11   0       15.23       53.68     34.56 o 
   6  11   0       17.22       52.43     33.05 o 
   7  11   0        1.50       23.87     32.21 o 
   8  11   0      166.79      149.09     43.48 o 
   9  11   0      467.12      448.54     47.01 o 
  10  11   0       76.20      127.71     48.79 o 
  11  11   0        1.11       66.68     50.91 o 
  12  11   0       10.87       10.90     43.77 o 
  13  11   0       36.82       72.17     42.02 o 
  14  11   0       50.94       30.74     35.57 o 
  15  11   0       23.99      -48.40     48.40 o 
   0  12   0      379.00      462.74     73.20 o 
   1  12   0       70.20       73.35     35.01 o 
   2  12   0       19.04       27.03     34.32 o 
   3  12   0      202.94      278.50     37.33 o 
   4  12   0       60.32      105.97     35.86 o 
   5  12   0      275.73      259.25     34.53 o 
   6  12   0       98.33       83.48     35.14 o 
   7  12   0      129.06      118.41     37.49 o 
   8  12   0        6.11        0.11     29.10 o 
   9  12   0        6.62       52.25     37.60 o 
  10  12   0        0.74       56.37     38.65 o 
  11  12   0       14.50       14.76     34.35 o 
  12  12   0        3.38       11.05     34.94 o 
   1  13   0        0.15        0.01     33.66 o 
   2  13   0       49.23       67.62     33.11 o 
   3  13   0       81.47       49.98     36.67 o 
   4  13   0       53.64       93.73     32.96 o 
   5  13   0        0.57       11.72     33.39 o 
   6  13   0       25.15       39.68     33.82 o 
   7  13   0        0.50       30.13     34.29 o 
   8  13   0       44.17       53.58     37.67 o 
   9  13   0        0.69       81.47     47.03 o 
   0  14   0        5.92       50.33     48.52 o 
   1  14   0        9.52       56.59     34.70 o 
   2  14   0        0.84       33.99     52.66 o 
 -24   1   1        9.69       49.58     25.04 o 
 -23   1   1        0.41       -5.05     31.91 o 
 -22   1   1       35.20       46.32     28.75 o 
 -21   1   1        2.39       -3.14     27.18 o 
 -20   1   1      791.61      837.65     32.37 o 
 -19   1   1       18.61       31.64     30.21 o 
 -18   1   1       54.75       58.22     29.51 o 
 -17   1   1       84.88       63.90     33.25 o 
 -16   1   1        1.80       36.55     32.67 o 
 -15   1   1     1128.30     1266.04     51.53 o 
 -14   1   1      382.42      364.95     40.30 o 
 -13   1   1      567.16      526.11     40.24 o 
 -12   1   1      819.96      963.82     45.23 o 
 -11   1   1      170.04      115.73     46.93 o 
 -10   1   1     4297.35     4707.41    166.28 o 
  -9   1   1      276.17      188.30     53.36 o 
  -8   1   1    10926.12    12268.51    379.05 o 
  -7   1   1      212.03      222.14     57.00 o 
  -6   1   1     4509.29     4789.15     79.50 o 
  -5   1   1     5978.24     5302.82    239.51 o 
  -4   1   1    18466.67    18021.65   1355.55 o 
  -3   1   1     8704.34     7680.17    176.32 o 
   3   1   1     3747.28     4262.53     72.03 o 
   4   1   1    15541.85    16012.88    102.05 o 
   5   1   1     4961.60     4510.35     63.88 o 
   6   1   1     2519.29     2139.21     51.82 o 
   7   1   1       44.77      113.56     38.47 o 
   8   1   1     1100.98     1417.70     42.39 o 
   9   1   1     1150.19     1365.87     40.74 o 
  10   1   1      465.54      424.44     33.49 o 
  11   1   1      201.17      235.89     26.29 o 
  12   1   1      354.49      351.61     27.71 o 
  13   1   1     1463.94     1558.29     40.40 o 
  14   1   1       32.28       45.18     23.74 o 
  15   1   1      106.60      177.40     27.78 o 
  16   1   1        1.99       -5.18     25.94 o 
  17   1   1       67.36       49.38     24.07 o 
  18   1   1        2.39       -3.97     23.13 o 
  19   1   1       92.12      101.14     23.07 o 
  20   1   1        4.05       -4.39     22.91 o 
  21   1   1       28.23       84.04     26.19 o 
  22   1   1       21.06       69.57     25.43 o 
  23   1   1        8.79       12.31     21.76 o 
  24   1   1       19.78       12.35     26.25 o 
 -24   2   1       21.51       66.12     53.90 o 
 -23   2   1       52.77       45.64     24.14 o 
 -22   2   1      253.47      127.72     26.21 o 
 -21   2   1       85.99       50.98     24.78 o 
 -20   2   1      162.07      115.32     45.86 o 
 -19   2   1        1.62       17.77     33.59 o 
 -18   2   1       11.54        5.73     29.59 o 
 -17   2   1      445.90      499.74     37.65 o 
 -16   2   1      316.96      229.08     32.93 o 
 -15   2   1        0.00       68.87     31.90 o 
 -14   2   1      113.19       54.16     32.26 o 
 -13   2   1        2.68       36.66     36.02 o 
 -12   2   1      114.16      122.54     38.68 o 
 -11   2   1      411.45      388.63     37.79 o 
 -10   2   1      880.66      756.06     43.52 o 
  -9   2   1       22.60       39.04     37.49 o 
  -8   2   1     2225.64     2658.59     59.56 o 
  -7   2   1       11.33       91.55     44.20 o 
  -6   2   1     4414.89     4134.32    185.43 o 
  -5   2   1      816.54      850.15     55.30 o 
  -4   2   1      992.19      831.86     59.84 o 
  -3   2   1       97.00       54.51     57.31 o 
  -2   2   1    26339.08    27188.76    507.67 o 
  -1   2   1      822.67      668.97     61.88 o 
   0   2   1     2361.45     1858.97     70.89 o 
   1   2   1    19524.18    19175.07    170.78 o 
   2   2   1     2739.03     2642.33    136.46 o 
   3   2   1    18485.82    18930.48    337.75 o 
   4   2   1    16982.61    14692.64    309.98 o 
   5   2   1        5.77       20.05     35.05 o 
   6   2   1     5136.81     4766.34     61.03 o 
   7   2   1       29.00      137.23     38.18 o 
   8   2   1      697.64     1009.27     45.68 o 
   9   2   1      641.61      863.29     39.18 o 
  10   2   1     2937.05     2948.41     46.61 o 
  11   2   1      612.78      557.74     34.50 o 
  12   2   1      140.94       90.87     27.71 o 
  13   2   1        0.72       40.18     29.23 o 
  14   2   1      301.25      491.14     26.09 o 
  15   2   1       94.44       98.97     23.98 o 
  16   2   1      329.98      298.97     29.12 o 
  17   2   1       63.09       68.88     28.72 o 
  18   2   1       92.19      139.77     29.16 o 
  19   2   1      119.95      140.87     30.04 o 
  20   2   1      201.98      103.55     25.87 o 
  21   2   1      130.66      142.19     23.05 o 
  22   2   1        4.40       37.72     25.59 o 
  23   2   1        7.82       29.23     26.25 o 
 -24   3   1        0.93       -3.54     25.01 o 
 -23   3   1        5.31      -20.34     26.86 o 
 -22   3   1        5.72       29.61     26.83 o 
 -21   3   1      105.73      181.70     33.90 o 
 -20   3   1       64.72       79.58     33.03 o 
 -19   3   1       92.01      187.45     31.10 o 
 -18   3   1      402.94      332.19     35.73 o 
 -17   3   1      315.30      335.78     32.01 o 
 -16   3   1      415.87      330.89     33.31 o 
 -15   3   1      301.54      321.92     36.12 o 
 -14   3   1        5.29       63.16     35.77 o 
 -13   3   1       21.80       -6.70     31.84 o 
 -12   3   1      154.93       96.15     34.44 o 
 -11   3   1     1415.14     1392.04     42.28 o 
 -10   3   1      193.09      145.95     38.77 o 
  -9   3   1     5208.33     5846.19     99.21 o 
  -8   3   1      255.34      111.28     37.35 o 
  -7   3   1      470.42      847.05     45.84 o 
  -6   3   1        8.20        1.37     47.27 o 
  -5   3   1     6357.98     7992.70    162.48 o 
  -4   3   1      334.88      499.83     54.37 o 
  -3   3   1     1094.96      580.09     48.47 o 
  -2   3   1     1871.97     2401.78     71.05 o 
  -1   3   1     3372.89     3451.29     76.32 o 
   0   3   1    14555.01    16508.72    132.95 o 
   1   3   1     6571.96     6223.13     95.28 o 
   2   3   1    20588.87    21505.50    547.68 o 
   3   3   1      562.12      504.52     62.93 o 
   4   3   1      571.45      433.82     47.46 o 
   5   3   1      492.65      318.72     45.28 o 
   6   3   1      945.93     1032.68     40.94 o 
   7   3   1      487.80      522.18     41.42 o 
   8   3   1     5441.81     6265.72    196.78 o 
   9   3   1      935.55     1165.69     44.77 o 
  10   3   1      683.47      640.34     42.68 o 
  11   3   1      422.09      318.99     39.53 o 
  12   3   1      447.84      587.47     35.85 o 
  13   3   1        5.80        4.97     31.36 o 
  14   3   1      808.00     1127.77     56.82 o 
  15   3   1       81.43       26.26     35.76 o 
  16   3   1      657.25      711.84     35.65 o 
  17   3   1        1.61        1.16     26.04 o 
  18   3   1        0.55       48.08     25.71 o 
  19   3   1       11.55       24.53     26.29 o 
  20   3   1       26.90       63.93     27.54 o 
  21   3   1       64.65       36.78     24.97 o 
  22   3   1        0.09       -5.96     33.31 o 
  23   3   1       44.79       52.08     29.57 o 
 -23   4   1       74.01       32.56     29.27 o 
 -22   4   1       29.31       93.74     29.19 o 
 -21   4   1       80.47       92.66     33.51 o 
 -20   4   1      112.06       44.45     33.46 o 
 -19   4   1        3.23       17.79     28.84 o 
 -18   4   1       57.70       39.32     32.54 o 
 -17   4   1      160.43       94.98     31.82 o 
 -16   4   1      261.36      314.99     29.96 o 
 -15   4   1     1204.44     1098.49     36.40 o 
 -14   4   1      181.87      279.98     36.56 o 
 -13   4   1      254.89      182.86     28.30 o 
 -12   4   1     2318.42     2109.55     42.77 o 
 -11   4   1     3831.42     3874.32     47.76 o 
 -10   4   1      576.36      680.75     34.90 o 
  -9   4   1     6596.53     6197.79    167.30 o 
  -8   4   1      341.07      320.18     41.57 o 
  -7   4   1       43.33       75.62     46.11 o 
  -6   4   1      181.63      209.46     48.06 o 
  -5   4   1      538.10      369.50     43.53 o 
  -4   4   1     8489.21     8444.64    233.96 o 
  -3   4   1    11776.45    10703.25    260.74 o 
  -2   4   1      139.45      174.69     51.47 o 
  -1   4   1     9862.69     8966.50    222.54 o 
   0   4   1     1387.19     1276.89     59.17 o 
   1   4   1     3188.85     2986.85     71.29 o 
   2   4   1    15730.56    16372.12    605.83 o 
   3   4   1      459.46      241.45     47.81 o 
   4   4   1     1771.96     1868.01     78.15 o 
   5   4   1       31.04       19.18     42.28 o 
   6   4   1      259.48      187.62     41.34 o 
   7   4   1      366.01      533.75     41.37 o 
   8   4   1     1972.15     1971.38     50.43 o 
   9   4   1      598.40      479.21     36.19 o 
  10   4   1     1708.82     1815.71     47.77 o 
  11   4   1        3.32      -35.41     35.41 o 
  12   4   1       77.35       85.61     33.88 o 
  13   4   1      327.90      287.30     33.39 o 
  14   4   1        1.22       19.81     32.37 o 
  15   4   1       31.10       42.80     29.03 o 
  16   4   1       11.93       69.28     31.42 o 
  17   4   1        0.61       62.36     39.66 o 
  18   4   1      102.40      179.93     27.87 o 
  19   4   1      456.40      508.21     29.23 o 
  20   4   1       38.87       11.34     27.60 o 
  21   4   1        0.79       13.70     25.93 o 
  22   4   1       10.81      -31.92     31.92 o 
  23   4   1        0.12        8.49     29.05 o 
 -23   5   1        4.96        6.22     21.00 o 
 -22   5   1        2.52        6.28     26.15 o 
 -21   5   1       15.98      -27.77     27.77 o 
 -20   5   1       59.74       85.70     26.80 o 
 -19   5   1        0.44      -14.86     29.85 o 
 -18   5   1        0.16       61.14     25.95 o 
 -17   5   1       27.53       24.79     26.94 o 
 -16   5   1        5.39       22.43     29.43 o 
 -15   5   1      114.70      116.12     28.34 o 
 -14   5   1       30.26       27.80     28.50 o 
 -13   5   1      174.78      199.15     30.38 o 
 -12   5   1      284.06      261.33     32.01 o 
 -11   5   1      494.65      500.29     34.85 o 
 -10   5   1      357.04      228.87     38.91 o 
  -9   5   1        2.69       35.07     40.04 o 
  -8   5   1        7.04       43.01     39.49 o 
  -7   5   1     1307.21     1146.57     54.46 o 
  -6   5   1        8.57       46.54     42.84 o 
  -5   5   1     3943.82     3753.09     81.78 o 
  -4   5   1       95.00       86.22     47.72 o 
  -3   5   1        5.73      102.60     48.04 o 
  -2   5   1      321.28      407.09     45.55 o 
  -1   5   1      208.48      438.41     52.46 o 
   0   5   1     1492.30     1552.91     57.57 o 
   1   5   1      618.47      734.16     55.06 o 
   2   5   1     4057.11     5269.56    138.47 o 
   3   5   1     1694.50     1928.92     56.67 o 
   4   5   1     1484.92     1714.27     55.50 o 
   5   5   1     1241.54     1358.56     48.32 o 
   6   5   1     3855.85     3985.50     77.97 o 
   7   5   1      293.11      283.49     38.60 o 
   8   5   1      223.82      225.02     39.41 o 
   9   5   1     1392.43     1408.92     45.54 o 
  10   5   1      314.37      291.95     38.09 o 
  11   5   1      726.83      848.05     45.82 o 
  12   5   1      602.34      717.31     42.08 o 
  13   5   1        5.74       10.23     29.16 o 
  14   5   1       82.67       70.39     31.72 o 
  15   5   1       80.56      107.41     30.91 o 
  16   5   1       28.83       59.30     27.92 o 
  17   5   1       17.15       51.86     27.08 o 
  18   5   1        2.57       16.81     22.70 o 
  19   5   1      216.99      227.17     26.91 o 
  20   5   1       10.99      -26.31     26.31 o 
  21   5   1        1.46        2.65     23.57 o 
  22   5   1        7.80       -5.39     23.36 o 
 -22   6   1        1.33       18.17     28.83 o 
 -21   6   1       59.17       85.04     32.32 o 
 -20   6   1       11.85       40.57     26.99 o 
 -19   6   1        0.06       28.96     25.61 o 
 -18   6   1        5.93       18.95     28.95 o 
 -17   6   1      241.72      277.43     24.66 o 
 -16   6   1        5.57       16.16     32.13 o 
 -15   6   1       13.64       24.57     28.67 o 
 -14   6   1       40.80       29.61     32.06 o 
 -13   6   1      523.07      662.05     41.07 o 
 -12   6   1     1973.76     1590.63     43.67 o 
 -11   6   1        8.37       28.65     33.85 o 
 -10   6   1       29.16       -8.55     39.01 o 
  -9   6   1       12.79       71.66     58.38 o 
  -8   6   1      280.50      196.90     42.48 o 
  -7   6   1       70.69       48.06     41.70 o 
  -6   6   1       20.00      -14.62     33.98 o 
  -5   6   1       42.82       40.41     35.54 o 
  -4   6   1     5959.23     5766.32     75.51 o 
  -3   6   1       72.88      143.42     39.42 o 
  -2   6   1       75.30       87.64     44.36 o 
  -1   6   1      658.89      935.63     49.77 o 
   0   6   1     4576.04     4970.82     85.72 o 
   1   6   1     1206.28     1513.64     54.59 o 
   2   6   1       13.41       58.42     46.08 o 
   3   6   1       57.83       72.50     46.08 o 
   4   6   1       39.54       62.92     44.14 o 
   5   6   1      985.37      661.87     43.18 o 
   6   6   1       60.97        0.01     44.81 o 
   7   6   1        0.04      -13.12     33.50 o 
   8   6   1      239.88      358.82     42.46 o 
   9   6   1      508.77      434.19     43.83 o 
  10   6   1      244.03      218.37     39.16 o 
  11   6   1     1697.56     1377.08     48.33 o 
  12   6   1      117.34       57.12     32.08 o 
  13   6   1       29.55       56.27     30.93 o 
  14   6   1       23.51        1.46     31.56 o 
  15   6   1      106.40      120.31     32.17 o 
  16   6   1       63.13      122.34     31.00 o 
  17   6   1       24.68        6.54     34.27 o 
  18   6   1        8.21       38.29     33.52 o 
  19   6   1        2.84       -1.57     25.12 o 
  20   6   1        2.12       48.90     27.10 o 
  21   6   1        4.50       26.88     22.98 o 
 -21   7   1       28.28       33.31     31.74 o 
 -20   7   1       33.04      -30.11     30.11 o 
 -19   7   1        1.31       11.07     32.91 o 
 -18   7   1        0.06       21.64     30.32 o 
 -17   7   1       73.64       97.56     32.12 o 
 -16   7   1        8.42        9.58     26.42 o 
 -15   7   1       81.17       92.35     26.70 o 
 -14   7   1       94.14       72.06     37.61 o 
 -13   7   1      574.77      459.14     38.38 o 
 -12   7   1      197.83      316.28     34.19 o 
 -11   7   1       28.12       21.44     39.67 o 
 -10   7   1       62.52       51.72     38.18 o 
  -9   7   1      628.45      644.12     41.40 o 
  -8   7   1     1293.69     1459.32     86.36 o 
  -7   7   1      320.75      415.58     39.78 o 
  -6   7   1     3105.71     2986.20     60.42 o 
  -5   7   1      303.20      417.25     35.51 o 
  -4   7   1      277.17      414.60     40.53 o 
  -3   7   1        5.63       41.54     34.36 o 
  -2   7   1      297.53      237.52     39.36 o 
  -1   7   1       57.11       45.79     38.62 o 
   0   7   1      188.51      240.05     36.44 o 
   1   7   1      812.49      620.54     38.17 o 
   2   7   1     1442.86     1801.26     46.76 o 
   3   7   1     4294.33     4267.21     66.06 o 
   4   7   1      673.82      474.54     40.80 o 
   5   7   1     5076.48     5214.79    119.41 o 
   6   7   1     1474.76     1376.41     51.63 o 
   7   7   1      217.79      174.40     36.00 o 
   8   7   1      407.68      364.59     39.16 o 
   9   7   1      248.88      347.14     41.20 o 
  10   7   1      121.11      114.73     69.22 o 
  11   7   1      102.66      131.62     40.92 o 
  12   7   1      163.13      120.68     44.80 o 
  13   7   1       81.35       83.37     34.99 o 
  14   7   1      197.01      175.23     38.96 o 
  15   7   1      118.20      237.77     41.93 o 
  16   7   1       33.75       52.61     34.54 o 
  17   7   1       23.88       48.60     37.69 o 
  18   7   1       38.51       29.68     28.62 o 
  19   7   1      108.34       70.36     26.52 o 
  20   7   1       28.42        2.53     27.93 o 
  21   7   1      142.72      104.50     64.86 o 
 -20   8   1        6.71       18.60     30.53 o 
 -19   8   1        9.01      -26.78     32.58 o 
 -18   8   1       31.42       98.62     34.25 o 
 -17   8   1        1.41       33.83     27.85 o 
 -16   8   1       15.56        9.37     28.64 o 
 -15   8   1       14.34       46.72     31.93 o 
 -14   8   1       91.87      169.59     37.65 o 
 -13   8   1       12.93       21.97     38.48 o 
 -12   8   1      148.09      205.36     32.87 o 
 -11   8   1      296.32      370.53     37.57 o 
 -10   8   1        0.49       -1.16     46.12 o 
  -9   8   1      113.92       84.60     45.57 o 
  -8   8   1      444.59      527.93     47.23 o 
  -7   8   1        1.32       11.01     36.72 o 
  -6   8   1       13.96       13.70     33.43 o 
  -5   8   1      219.78      171.98     38.69 o 
  -4   8   1      387.31      459.11     39.72 o 
  -3   8   1      119.09       73.99     36.70 o 
  -2   8   1      152.01      166.76     36.64 o 
  -1   8   1     1184.80     1107.49     41.74 o 
   0   8   1      738.49      659.84     36.70 o 
   1   8   1     1304.08     1358.08     43.56 o 
   2   8   1       52.75       -2.84     34.57 o 
   3   8   1        6.25      -33.77     33.77 o 
   4   8   1     3104.75     3160.60     64.82 o 
   5   8   1     1680.43     2006.06     52.10 o 
   6   8   1     1548.67     1171.02     44.08 o 
   7   8   1      205.60      276.70     37.90 o 
   8   8   1       32.27        1.62     40.03 o 
   9   8   1       36.92      132.26     38.85 o 
  10   8   1      700.94      785.32     56.50 o 
  11   8   1        0.06      -13.11     36.94 o 
  12   8   1       73.01       91.91     49.99 o 
  13   8   1       99.90      114.19     36.83 o 
  14   8   1       41.34       38.58     32.29 o 
  15   8   1        0.01      -94.89    128.68 o 
  16   8   1       12.99       26.30     78.98 o 
  17   8   1        1.23       60.65     38.44 o 
  18   8   1       21.61       13.61     49.02 o 
  19   8   1       12.10       57.13     34.23 o 
 -19   9   1       27.37       27.55     38.17 o 
 -18   9   1        1.73       38.04     36.68 o 
 -17   9   1       23.31       13.15     30.20 o 
 -16   9   1       25.26       33.44     30.11 o 
 -15   9   1        0.25        9.15     28.05 o 
 -14   9   1       11.30       15.96     33.39 o 
 -13   9   1       16.31       41.52     33.66 o 
 -12   9   1        0.00       -9.47     39.87 o 
 -11   9   1        7.49       29.85     39.66 o 
 -10   9   1        0.00      -37.32     37.32 o 
  -9   9   1       32.03       16.98     33.65 o 
  -8   9   1       25.55       85.17     42.40 o 
  -7   9   1      210.94      225.19     35.73 o 
  -6   9   1        0.66       28.63     32.36 o 
  -5   9   1      389.91      437.03     35.76 o 
  -4   9   1        0.40       44.88     30.57 o 
  -3   9   1       93.04       75.10     31.72 o 
  -2   9   1        0.72       21.94     36.02 o 
  -1   9   1       75.27       67.94     36.48 o 
   0   9   1       19.14       48.84     32.64 o 
   1   9   1      339.48      296.94     45.62 o 
   2   9   1       32.69       39.34     38.42 o 
   3   9   1        3.25       20.93     36.03 o 
   4   9   1      323.82      356.58     34.66 o 
   5   9   1       24.25       33.09     42.27 o 
   6   9   1      403.59      420.89     40.07 o 
   7   9   1        1.49      -24.75     36.58 o 
   8   9   1      216.70      213.01     46.24 o 
   9   9   1       22.37       29.62     39.31 o 
  10   9   1       14.02       58.11     60.61 o 
  11   9   1       12.55       10.72     52.11 o 
  12   9   1      260.72      218.53     42.80 o 
  13   9   1       44.94       45.05     39.02 o 
  14   9   1        6.44      -27.63     45.35 o 
  15   9   1       79.24      104.62     36.55 o 
  16   9   1        0.00       -6.30     61.20 o 
  17   9   1        0.12       20.52     38.22 o 
  18   9   1        0.55      -33.94     33.94 o 
 -17  10   1      107.60       65.85     37.72 o 
 -16  10   1       34.28       16.21     34.86 o 
 -15  10   1       62.66       37.40     34.57 o 
 -14  10   1       71.86       78.82     35.16 o 
 -13  10   1       32.49       38.07     40.04 o 
 -12  10   1        1.18      -37.30     37.30 o 
 -11  10   1       53.49       72.61     33.51 o 
 -10  10   1       14.41       41.59     33.14 o 
  -9  10   1      189.45      320.48     39.61 o 
  -8  10   1        7.32       46.94     33.02 o 
  -7  10   1      274.09      264.35     35.18 o 
  -6  10   1       35.35       14.36     35.40 o 
  -5  10   1        9.87       32.00     34.95 o 
  -4  10   1        1.18      -20.57     31.36 o 
  -3  10   1       69.28      105.03     34.32 o 
  -2  10   1      468.49      401.85     31.70 o 
  -1  10   1       18.98       50.34     35.97 o 
   0  10   1       67.72       39.78     34.14 o 
   1  10   1       26.60       70.26     32.21 o 
   2  10   1      323.53      232.15     38.99 o 
   3  10   1        0.59       14.27     39.15 o 
   4  10   1      302.76      251.01     36.95 o 
   5  10   1      386.96      307.33     42.09 o 
   6  10   1      138.82      159.12     32.87 o 
   7  10   1      366.34      251.19     36.52 o 
   8  10   1       14.51       34.84     36.94 o 
   9  10   1       41.06       30.47     43.82 o 
  10  10   1        3.21       61.75     48.93 o 
  11  10   1       62.27      134.43     62.64 o 
  12  10   1        1.60       -7.06     85.79 o 
  13  10   1       21.15       71.62     42.46 o 
  14  10   1        6.48       17.09     43.86 o 
  15  10   1       28.39       13.23     36.53 o 
  16  10   1        0.00        8.80     91.10 o 
 -15  11   1       15.77       62.43     34.77 o 
 -14  11   1        8.65       20.11     33.49 o 
 -13  11   1       36.16      -29.91     42.44 o 
 -12  11   1       25.80       22.96     32.62 o 
 -11  11   1        2.14        0.22     34.93 o 
 -10  11   1        1.27       10.41     40.17 o 
  -9  11   1       62.46       89.16     41.10 o 
  -8  11   1        1.14       10.96     34.99 o 
  -7  11   1       26.85       30.48     32.28 o 
  -6  11   1       63.45       44.85     36.63 o 
  -5  11   1        0.01       12.25     27.60 o 
  -4  11   1      137.77      117.28     31.57 o 
  -3  11   1        0.60       -4.12     28.07 o 
  -2  11   1       13.54       48.33     33.73 o 
  -1  11   1        4.27       16.89     32.92 o 
   0  11   1      316.07      242.08     36.22 o 
   1  11   1       79.49      117.72     32.99 o 
   2  11   1       11.81       17.99     35.37 o 
   3  11   1      168.01      227.28     36.22 o 
   4  11   1       17.84        3.02     32.11 o 
   5  11   1       22.54       43.51     36.83 o 
   6  11   1       22.34       11.11     29.47 o 
   7  11   1       18.10       11.61     40.58 o 
   8  11   1       63.36      151.66     47.89 o 
   9  11   1       38.96       90.90     61.81 o 
  10  11   1       18.97       -9.57     94.74 o 
  11  11   1      127.35       72.32     51.17 o 
  12  11   1       11.81       43.77     96.14 o 
  13  11   1       37.39       16.98     41.05 o 
  14  11   1        6.90       46.48     34.34 o 
 -13  12   1       12.79       33.95     47.89 o 
 -12  12   1       11.30       -1.24     48.79 o 
 -11  12   1        8.38       23.02     35.26 o 
 -10  12   1       57.27       75.29     33.42 o 
  -9  12   1       16.15       -4.53     33.38 o 
  -8  12   1       25.10        7.28     33.00 o 
  -7  12   1       58.55       83.83     34.00 o 
  -6  12   1      138.42      150.35     35.42 o 
  -5  12   1       10.33       24.28     31.18 o 
  -4  12   1       82.57       66.93     31.55 o 
  -3  12   1       49.31       59.49     34.30 o 
  -2  12   1       54.80       31.79     34.81 o 
  -1  12   1       12.71       12.24     34.23 o 
   0  12   1       14.29       47.10     34.50 o 
   1  12   1        3.78      -34.00     34.00 o 
   2  12   1       50.12       62.39     34.31 o 
   3  12   1        6.19      -11.80     35.21 o 
   4  12   1        3.42       -8.26     34.05 o 
   5  12   1        1.58       38.09     28.55 o 
   6  12   1       55.28       36.24     29.70 o 
   7  12   1       70.77       82.31     39.56 o 
   8  12   1        2.27       -8.25     37.56 o 
   9  12   1      133.82       87.34     49.37 o 
  10  12   1        0.45       25.39     50.04 o 
  11  12   1       15.22       51.45     38.59 o 
  12  12   1        0.02        2.71     40.61 o 
  -9  13   1       26.73       70.44     42.56 o 
  -8  13   1        3.78       16.57     34.21 o 
  -7  13   1      219.72      240.03     35.37 o 
  -6  13   1       31.86       16.32     35.20 o 
  -5  13   1      128.66       89.21     34.03 o 
  -4  13   1       21.09       30.09     26.75 o 
  -3  13   1       19.23       -8.55     31.95 o 
  -2  13   1        6.22       35.17     33.01 o 
  -1  13   1       11.42       43.60     33.59 o 
   0  13   1        4.95       15.10     34.45 o 
   1  13   1        2.17        8.58     33.43 o 
   2  13   1        3.44       11.68     34.63 o 
   3  13   1        1.91       21.65     30.46 o 
   4  13   1        2.08      -24.44     32.88 o 
   5  13   1        5.67        7.92     34.82 o 
   6  13   1        8.11       20.66     36.23 o 
   7  13   1       11.19        8.23     46.32 o 
   8  13   1        0.84       41.64     37.98 o 
   9  13   1       34.12       -0.25     66.90 o 
  -3  14   1        3.42       20.66     58.64 o 
  -2  14   1        4.90       10.58     41.22 o 
  -1  14   1        0.28       43.69     35.31 o 
   0  14   1        6.46       24.97     31.93 o 
   1  14   1        8.95       12.36     53.91 o 
   2  14   1        1.31       31.35     66.80 o 
 -24   0   2       85.69        1.06     35.54 o 
 -23   0   2        1.75       22.63     44.50 o 
 -22   0   2       52.09       20.65     44.46 o 
 -21   0   2        6.81      -34.75     37.42 o 
 -20   0   2       79.54       -5.06     36.62 o 
 -19   0   2       38.74      -32.18     68.12 o 
 -18   0   2      752.46      740.80     57.83 o 
 -17   0   2       39.28      -10.69     73.54 o 
 -16   0   2       20.48      116.30     74.44 o 
 -15   0   2     2469.92     2843.79     93.88 o 
 -14   0   2      120.98      233.50     78.31 o 
 -13   0   2     2859.33     2849.53    100.66 o 
 -12   0   2      533.90      455.20     79.71 o 
 -11   0   2    10938.14    10507.17    135.14 o 
 -10   0   2       31.77       35.05     83.80 o 
  -9   0   2      489.19      262.67     90.44 o 
  -8   0   2    28469.46    29581.13    253.48 o 
  -7   0   2      809.56      559.74    100.81 o 
  -6   0   2      283.47      207.64    102.53 o 
  -5   0   2       30.60       26.40    101.24 o 
   2   0   2     2880.34     5146.06     84.27 o 
   3   0   2    13997.26    15593.14    165.16 o 
   4   0   2      471.22      935.63     49.77 o 
   5   0   2      301.10      314.01     44.51 o 
   6   0   2      627.82      720.99     53.90 o 
   7   0   2    10108.90     9585.15    285.38 o 
   8   0   2        2.54       37.84     45.65 o 
   9   0   2       29.16       27.74     38.16 o 
  10   0   2      546.04      404.77     48.25 o 
  11   0   2     3748.50     4150.80    103.80 o 
  12   0   2      140.49      154.49     39.98 o 
  13   0   2      270.35      191.43     38.08 o 
  14   0   2      575.78      572.32     38.59 o 
  15   0   2        1.78      -41.44     41.44 o 
  16   0   2      216.73      287.75     31.44 o 
  17   0   2      689.50      711.92     39.96 o 
  18   0   2       54.79       59.55     38.58 o 
  19   0   2       34.02       73.26     33.24 o 
  20   0   2      156.45      118.18     29.86 o 
  21   0   2       85.12      109.28     36.38 o 
  22   0   2       24.54       17.85     26.11 o 
  23   0   2       69.93       66.92     32.09 o 
 -24   1   2        0.75      -15.52     25.05 o 
 -23   1   2        0.16       20.21     28.15 o 
 -22   1   2       52.12      145.56     31.16 o 
 -21   1   2       46.27       39.66     37.29 o 
 -20   1   2        4.95       -0.02     36.95 o 
 -19   1   2       12.82       51.89     33.69 o 
 -18   1   2      264.92      419.83     31.60 o 
 -17   1   2      469.55      684.06     69.93 o 
 -16   1   2       13.67       44.62     32.46 o 
 -15   1   2        0.00       29.50     42.09 o 
 -14   1   2        5.05       53.31     44.12 o 
 -13   1   2     2130.67     1769.46     41.99 o 
 -12   1   2      423.46      575.86     46.72 o 
 -11   1   2      369.12      392.35     42.24 o 
 -10   1   2     9661.37     8728.00    361.57 o 
  -9   1   2     3341.65     3007.71     90.88 o 
  -8   1   2       24.66       53.83     52.29 o 
  -7   1   2      365.57      494.95     50.20 o 
  -6   1   2     1357.68      688.49     53.51 o 
  -5   1   2    12599.85    13198.91    137.62 o 
  -4   1   2     1434.78     2085.03     67.09 o 
  -3   1   2    12923.64    14073.82    211.61 o 
  -2   1   2     9262.79     8634.41    205.02 o 
   1   1   2     3125.53     2866.09     56.65 o 
   2   1   2    35560.97    34711.96    656.74 o 
   3   1   2        4.33       29.96     36.36 o 
   4   1   2     1122.09      678.61     42.99 o 
   5   1   2    25023.81    25798.55    207.55 o 
   6   1   2     5322.68     6018.33    111.88 o 
   7   1   2      122.10      243.50     29.72 o 
   8   1   2     4656.64     4980.57     61.31 o 
   9   1   2     4469.16     4542.55     48.36 o 
  10   1   2       72.16       91.46     29.55 o 
  11   1   2     1565.99     2220.26     35.51 o 
  12   1   2      311.33      135.53     25.07 o 
  13   1   2        0.00        4.67     27.36 o 
  14   1   2     1195.64     1190.97     28.37 o 
  15   1   2      145.65      127.45     28.13 o 
  16   1   2       45.63       78.50     25.32 o 
  17   1   2       46.50       83.99     28.86 o 
  18   1   2       91.34       91.43     22.25 o 
  19   1   2       59.05       27.34     22.59 o 
  20   1   2       11.54       22.80     23.90 o 
  21   1   2       15.74       43.19     20.91 o 
  22   1   2        0.30        9.42     22.53 o 
  23   1   2        1.16       36.35     23.91 o 
 -24   2   2       19.43       32.61     29.65 o 
 -23   2   2       68.36       46.65     32.45 o 
 -22   2   2        1.84       40.02     33.29 o 
 -21   2   2      220.52      220.06     36.93 o 
 -20   2   2      298.96      307.65     31.04 o 
 -19   2   2       17.70       -0.49     27.71 o 
 -18   2   2        6.19       47.66     31.80 o 
 -17   2   2      448.63      534.33     35.41 o 
 -16   2   2      110.00      248.17     32.45 o 
 -15   2   2      110.38      128.87     29.57 o 
 -14   2   2       16.83        9.74     31.58 o 
 -13   2   2      333.83      245.02     38.68 o 
 -12   2   2      127.05      190.08     35.55 o 
 -11   2   2     5120.16     4344.57    182.78 o 
 -10   2   2     6504.20     7154.42    303.95 o 
  -9   2   2     3684.76     3790.05     61.49 o 
  -8   2   2     7190.55     8023.01    361.37 o 
  -7   2   2    11057.43    10456.41    494.59 o 
  -6   2   2       93.00       40.26     45.46 o 
  -5   2   2     5350.55     6846.41     91.88 o 
  -4   2   2     2523.33     3510.06     65.73 o 
  -3   2   2     4578.88     4218.72     92.88 o 
  -2   2   2      507.58      327.11     43.79 o 
  -1   2   2     9915.16     9720.27    148.18 o 
   0   2   2    23493.14    21549.90    577.18 o 
   1   2   2      601.28      585.31     55.40 o 
   2   2   2    18331.78    17132.49    356.90 o 
   3   2   2       63.24       52.29     38.81 o 
   4   2   2     1143.19     1296.73     49.59 o 
   5   2   2      129.47      164.33     31.35 o 
   6   2   2     4111.81     4080.17     47.21 o 
   7   2   2      413.12      166.44     32.85 o 
   8   2   2     1549.84     1649.05     38.75 o 
   9   2   2        0.62       -9.53     31.12 o 
  10   2   2      802.27     1056.45     33.51 o 
  11   2   2     4540.80     4473.96     69.31 o 
  12   2   2      512.48      567.23     32.80 o 
  13   2   2      315.54      265.82     29.92 o 
  14   2   2       15.27       10.27     26.84 o 
  15   2   2       32.20       64.23     25.66 o 
  16   2   2      936.12      935.19     27.87 o 
  17   2   2       77.24       77.53     25.93 o 
  18   2   2      158.22      213.27     24.73 o 
  19   2   2      139.01      150.47     37.03 o 
  20   2   2       40.72       36.85     24.65 o 
  21   2   2       30.48       70.26     23.94 o 
  22   2   2        0.98       -3.18     27.37 o 
  23   2   2       32.11       84.70     23.13 o 
 -24   3   2       52.96      129.34     32.66 o 
 -23   3   2       35.27       44.82     28.26 o 
 -22   3   2      106.58       62.69     32.32 o 
 -21   3   2       76.24      117.47     33.62 o 
 -20   3   2       20.59       20.07     33.07 o 
 -19   3   2        7.15      -26.86     31.15 o 
 -18   3   2       21.37        8.63     27.56 o 
 -17   3   2      398.69      492.88     30.82 o 
 -16   3   2      731.32      649.09     33.87 o 
 -15   3   2      197.65      153.90     32.26 o 
 -14   3   2      319.62      328.03     32.60 o 
 -13   3   2      633.24      684.73     35.45 o 
 -12   3   2      769.90      803.67     34.79 o 
 -11   3   2      574.75      783.33     39.04 o 
 -10   3   2    19074.68    17610.33    172.53 o 
  -9   3   2     1972.57     2394.94     75.99 o 
  -8   3   2     4002.45     4061.19    130.44 o 
  -7   3   2     9664.73     9455.83     91.17 o 
  -6   3   2     2084.28     1852.69     50.06 o 
  -5   3   2      160.29      147.02     42.33 o 
  -4   3   2     4529.39     4508.85     68.67 o 
  -3   3   2      432.10      611.51     45.61 o 
  -2   3   2     6934.41     7190.61    161.27 o 
  -1   3   2      173.86      111.99     45.71 o 
   0   3   2      881.98      885.70     50.21 o 
   1   3   2      921.46      882.05     55.29 o 
   2   3   2     3784.53     3036.47     76.04 o 
   3   3   2     7329.25     8383.02    100.21 o 
   4   3   2     9689.18    10209.63    196.62 o 
   5   3   2     2799.92     3754.08     63.25 o 
   6   3   2     1990.28     1609.06     57.51 o 
   7   3   2    12524.48    11776.99    242.61 o 
   8   3   2     1880.32     1567.84     41.27 o 
   9   3   2      234.90      275.22     32.10 o 
  10   3   2       50.14       53.15     31.73 o 
  11   3   2     1385.50     1475.00     33.52 o 
  12   3   2      941.99      760.42     29.00 o 
  13   3   2      330.10      427.47     27.75 o 
  14   3   2      207.32      176.63     25.90 o 
  15   3   2      213.59      210.25     32.05 o 
  16   3   2      312.95      317.15     28.13 o 
  17   3   2      397.25      351.57     25.69 o 
  18   3   2      151.41      142.69     30.02 o 
  19   3   2       45.59       76.02     27.32 o 
  20   3   2       92.22       82.78     26.66 o 
  21   3   2       58.54       85.37     25.74 o 
  22   3   2       42.76       49.58     31.21 o 
  23   3   2       15.91       14.39     26.70 o 
 -24   4   2       14.87       32.36     63.75 o 
 -23   4   2        3.92       12.44     25.22 o 
 -22   4   2       45.55       18.08     25.97 o 
 -21   4   2       16.72       42.94     29.70 o 
 -20   4   2      361.87      324.95     30.85 o 
 -19   4   2        1.78       22.28     28.35 o 
 -18   4   2        5.09       53.92     24.03 o 
 -17   4   2        2.08       43.74     28.07 o 
 -16   4   2        6.66      -15.69     27.77 o 
 -15   4   2       58.73       77.29     28.15 o 
 -14   4   2      186.97      130.60     29.41 o 
 -13   4   2      449.10      581.04     32.18 o 
 -12   4   2      105.73      156.02     33.75 o 
 -11   4   2      322.26      364.69     35.67 o 
 -10   4   2      354.84      549.08     39.58 o 
  -9   4   2      303.54      317.45     43.76 o 
  -8   4   2        4.41       -2.38     35.92 o 
  -7   4   2      293.21      468.10     44.76 o 
  -6   4   2     1797.72     2421.86     56.42 o 
  -5   4   2     1843.80     2072.42     49.68 o 
  -4   4   2      909.49     1055.21     54.05 o 
  -3   4   2    12800.17    12015.79    417.00 o 
  -2   4   2       61.53       74.02     41.82 o 
  -1   4   2       86.74      -13.12     41.74 o 
   0   4   2     2381.92     2902.21     65.91 o 
   1   4   2     2847.27     2631.22     63.28 o 
   2   4   2     1503.55     1693.85     64.69 o 
   3   4   2       24.13       69.37     54.34 o 
   4   4   2    17730.35    19717.36    689.82 o 
   5   4   2       81.54       71.55     41.21 o 
   6   4   2     2723.68     2041.28     54.07 o 
   7   4   2      506.60      330.35     42.63 o 
   8   4   2     3599.79     4279.20     58.62 o 
   9   4   2       52.91       40.95     37.55 o 
  10   4   2      300.58      192.47     29.91 o 
  11   4   2      347.83      342.78     35.96 o 
  12   4   2      723.93      529.14     36.35 o 
  13   4   2      788.79      616.97     32.71 o 
  14   4   2       38.26       22.92     26.49 o 
  15   4   2      359.76      313.65     27.85 o 
  16   4   2     1113.54      942.75     31.59 o 
  17   4   2      371.82      383.20     27.51 o 
  18   4   2      157.07      119.83     24.71 o 
  19   4   2       10.98       20.69     25.16 o 
  20   4   2       33.82       63.95     25.54 o 
  21   4   2       12.76       -1.10     29.39 o 
  22   4   2        9.61       29.41     29.71 o 
 -23   5   2        2.80       66.78     39.43 o 
 -22   5   2        0.74       12.38     25.98 o 
 -21   5   2        9.44       51.42     23.79 o 
 -20   5   2        0.67       35.38     24.36 o 
 -19   5   2      528.71      464.23     30.02 o 
 -18   5   2      232.95      294.67     29.99 o 
 -17   5   2      176.56      269.26     29.64 o 
 -16   5   2      597.06      564.14     31.80 o 
 -15   5   2     1621.56     1634.09     36.37 o 
 -14   5   2     1378.46     1382.37     35.52 o 
 -13   5   2        3.66       13.95     29.96 o 
 -12   5   2        0.85       -9.37     28.63 o 
 -11   5   2      252.46      368.39     32.49 o 
 -10   5   2      376.40      322.21     37.79 o 
  -9   5   2      362.93      358.47     40.28 o 
  -8   5   2      141.59       45.91     34.66 o 
  -7   5   2     1397.00     1445.92     42.91 o 
  -6   5   2      354.07      281.17     44.68 o 
  -5   5   2        0.49       17.10     45.14 o 
  -4   5   2     2170.53     2447.11     89.30 o 
  -3   5   2     1346.47     1256.89     52.19 o 
  -2   5   2       12.66      -13.88     45.36 o 
  -1   5   2    10955.22    10117.35     89.17 o 
   0   5   2     3258.01     3690.95    110.48 o 
   1   5   2       36.38       -3.62     52.30 o 
   2   5   2      406.52      336.46     47.62 o 
   3   5   2        1.08       69.10     53.99 o 
   4   5   2     3387.02     3502.50     63.27 o 
   5   5   2        6.85        5.12     42.03 o 
   6   5   2     1657.87     2054.35     52.27 o 
   7   5   2      144.32      141.44     39.00 o 
   8   5   2     2798.74     2647.07     53.19 o 
   9   5   2      393.67      431.02     35.04 o 
  10   5   2       55.43       78.38     35.38 o 
  11   5   2       57.80       15.48     42.07 o 
  12   5   2      660.26      739.51     39.66 o 
  13   5   2      391.43      460.98     37.64 o 
  14   5   2      678.25      630.45     31.49 o 
  15   5   2        0.59       -7.00     38.23 o 
  16   5   2       37.15       44.36     24.35 o 
  17   5   2       33.11       24.95     24.87 o 
  18   5   2      108.82      153.63     29.19 o 
  19   5   2        0.02       -3.58     24.67 o 
  20   5   2       45.21       64.64     28.04 o 
  21   5   2       19.82       40.52     26.27 o 
  22   5   2       77.03       59.53     29.54 o 
 -22   6   2        0.02       22.65     27.81 o 
 -21   6   2       19.89       33.52     26.35 o 
 -20   6   2       33.30       -6.89     34.52 o 
 -19   6   2        1.95        5.75     30.12 o 
 -18   6   2       81.89       45.12     26.66 o 
 -17   6   2       62.69       67.81     30.02 o 
 -16   6   2       96.47       93.12     29.81 o 
 -15   6   2      406.90      488.76     27.99 o 
 -14   6   2      552.73      402.40     31.88 o 
 -13   6   2       10.11       15.17     30.62 o 
 -12   6   2       17.80       26.67     30.53 o 
 -11   6   2       69.61       50.94     37.09 o 
 -10   6   2      626.09      531.55     40.55 o 
  -9   6   2        0.23      -18.10     36.62 o 
  -8   6   2      205.10      247.86     36.16 o 
  -7   6   2        5.43       70.12     35.43 o 
  -6   6   2     2512.86     3212.28    119.83 o 
  -5   6   2      361.53      233.01     40.88 o 
  -4   6   2       83.36       68.42     37.60 o 
  -3   6   2      696.95      697.01     39.97 o 
  -2   6   2        1.43       -4.57     35.74 o 
  -1   6   2       14.25       -4.22     44.19 o 
   0   6   2     1467.11     1066.53     47.27 o 
   1   6   2       63.44      106.46     37.81 o 
   2   6   2      318.23      486.46     48.51 o 
   3   6   2      476.71      586.96     49.65 o 
   4   6   2      901.40     1084.22     55.16 o 
   5   6   2     3749.70     3786.70     76.73 o 
   6   6   2      123.62      177.06     39.89 o 
   7   6   2       34.28       22.27     37.92 o 
   8   6   2      581.73      573.35     40.34 o 
   9   6   2      397.80      373.52     57.84 o 
  10   6   2      157.10      102.43     42.83 o 
  11   6   2      340.59      336.06     38.58 o 
  12   6   2     1088.38     1058.57     50.34 o 
  13   6   2      133.25      108.87     35.40 o 
  14   6   2       12.76       22.65     33.29 o 
  15   6   2      491.86      481.79     28.08 o 
  16   6   2      211.10      191.15     25.38 o 
  17   6   2       56.02       65.18     25.89 o 
  18   6   2        0.20       24.75     31.16 o 
  19   6   2        9.96       -0.70     29.61 o 
  20   6   2       72.00       85.45     25.93 o 
  21   6   2      272.22      254.78     29.30 o 
 -21   7   2      103.98       83.02     31.92 o 
 -20   7   2       41.06        1.60     26.99 o 
 -19   7   2        9.78        5.62     30.91 o 
 -18   7   2       33.54       59.83     28.78 o 
 -17   7   2        0.00       27.94     29.65 o 
 -16   7   2       16.67       -9.10     32.12 o 
 -15   7   2       36.74        3.36     32.89 o 
 -14   7   2       22.42       41.57     31.95 o 
 -13   7   2       36.83       -7.42     37.33 o 
 -12   7   2      176.66      205.31     39.86 o 
 -11   7   2      156.60      130.05     42.77 o 
 -10   7   2      242.21      213.54     43.75 o 
  -9   7   2      317.21      353.11     68.38 o 
  -8   7   2      252.79      239.16     37.13 o 
  -7   7   2      396.81      495.95     39.98 o 
  -6   7   2      968.72      949.40     42.44 o 
  -5   7   2      453.02      506.54     35.29 o 
  -4   7   2       75.85      104.03     36.66 o 
  -3   7   2       72.96       88.13     34.29 o 
  -2   7   2     1683.19     1163.65     38.02 o 
  -1   7   2      310.95      255.67     35.80 o 
   0   7   2      706.73      865.87     39.42 o 
   1   7   2      264.72      382.50     40.03 o 
   2   7   2      139.86      182.82     42.95 o 
   3   7   2       56.36       59.29     44.16 o 
   4   7   2       27.58       43.39     40.01 o 
   5   7   2     2168.07     1972.29    116.59 o 
   6   7   2     2010.90     1656.38     47.62 o 
   7   7   2     1259.42     1471.55     44.71 o 
   8   7   2        1.13        0.47     31.78 o 
   9   7   2      366.53      493.70     34.77 o 
  10   7   2      286.65      271.65     34.57 o 
  11   7   2       50.52      -35.98     35.98 o 
  12   7   2       25.55      115.24     39.88 o 
  13   7   2     1271.76     1218.94     83.71 o 
  14   7   2        2.79      -15.17     35.05 o 
  15   7   2       94.88       64.34     36.29 o 
  16   7   2      140.40      188.18     28.54 o 
  17   7   2       30.19       61.53     26.35 o 
  18   7   2       88.78       84.06     29.57 o 
  19   7   2        0.92       45.96     26.95 o 
  20   7   2        8.46       -2.73     24.31 o 
 -20   8   2        0.00       44.40     31.02 o 
 -19   8   2        5.07       32.34     29.23 o 
 -18   8   2        8.38      -13.52     31.37 o 
 -17   8   2       52.08       76.36     29.72 o 
 -16   8   2       93.31       88.32     34.45 o 
 -15   8   2       29.60       66.62     33.87 o 
 -14   8   2       84.21       80.47     29.82 o 
 -13   8   2       60.87       41.95     30.36 o 
 -12   8   2      510.06      670.66     42.42 o 
 -11   8   2       42.49       19.10     37.87 o 
 -10   8   2       87.62      139.31     46.48 o 
  -9   8   2        9.16       57.24     43.58 o 
  -8   8   2       42.03       32.69     32.91 o 
  -7   8   2       29.29       15.44     32.39 o 
  -6   8   2      326.87      573.34     36.12 o 
  -5   8   2        3.54       21.36     36.33 o 
  -4   8   2        6.52       59.98     34.11 o 
  -3   8   2      148.38      159.83     36.49 o 
  -2   8   2      470.13      462.43     35.15 o 
  -1   8   2      119.21       72.57     36.23 o 
   0   8   2       58.91       26.77     36.09 o 
   1   8   2       46.84       35.09     33.76 o 
   2   8   2      227.75      361.87     41.00 o 
   3   8   2        1.06        0.31     40.75 o 
   4   8   2      906.43     1041.64     39.72 o 
   5   8   2      191.90      300.95     47.38 o 
   6   8   2       47.54       47.80     42.09 o 
   7   8   2       10.48        9.68     38.87 o 
   8   8   2      178.40      229.82     45.35 o 
   9   8   2      146.58       98.40     37.28 o 
  10   8   2        0.65       10.62     36.60 o 
  11   8   2      225.03      246.50     41.88 o 
  12   8   2       45.97      -37.52     37.52 o 
  13   8   2      109.18      177.88     38.34 o 
  14   8   2        7.31       19.55     38.98 o 
  15   8   2       22.66       40.41     84.38 o 
  16   8   2       13.40       60.90     29.81 o 
  17   8   2       24.17       29.63     27.25 o 
  18   8   2       31.51       71.98     37.19 o 
  19   8   2       25.50       44.53     28.05 o 
 -19   9   2        0.53        1.47     34.89 o 
 -18   9   2        3.84       -3.39     35.85 o 
 -17   9   2       20.86        5.27     29.14 o 
 -16   9   2       48.61       47.64     35.22 o 
 -15   9   2        6.57       14.36     36.78 o 
 -14   9   2        1.00       20.77     37.00 o 
 -13   9   2      359.96      335.45     39.19 o 
 -12   9   2      176.75      184.49     35.78 o 
 -11   9   2      238.05      247.10     42.45 o 
 -10   9   2      244.96      182.74     44.32 o 
  -9   9   2     2800.24     2468.58     64.60 o 
  -8   9   2      346.09      287.19     33.60 o 
  -7   9   2       10.61       12.34     37.84 o 
  -6   9   2      390.94      324.15     38.53 o 
  -5   9   2      232.60      228.94     34.20 o 
  -4   9   2       74.47       82.11     36.34 o 
  -3   9   2        0.01       -5.01     27.42 o 
  -2   9   2      309.70      304.57     37.16 o 
  -1   9   2       20.72       35.02     36.42 o 
   0   9   2      643.60      661.59     41.30 o 
   1   9   2       13.29       48.61     39.19 o 
   2   9   2      223.90      275.53     34.94 o 
   3   9   2       78.62       79.08     37.47 o 
   4   9   2        7.57       -0.20     42.81 o 
   5   9   2      264.44      397.90     46.47 o 
   6   9   2       23.44       36.58     39.23 o 
   7   9   2        0.57       28.16     37.40 o 
   8   9   2      140.39      135.55     43.74 o 
   9   9   2       19.80       68.32     37.17 o 
  10   9   2      228.62      186.70     34.00 o 
  11   9   2       15.09       31.98     38.83 o 
  12   9   2      291.10      283.60     65.83 o 
  13   9   2        1.15       29.04     33.54 o 
  14   9   2        2.61      120.06     45.10 o 
  15   9   2       29.74       26.95     29.48 o 
  16   9   2        9.82        1.29     40.94 o 
  17   9   2        3.20       63.42     31.84 o 
  18   9   2       24.57      -30.68     34.78 o 
 -17  10   2        4.21       22.39     32.52 o 
 -16  10   2        0.06      -29.61     31.91 o 
 -15  10   2        0.17       -3.61     32.75 o 
 -14  10   2        3.09        2.51     33.14 o 
 -13  10   2        4.57      -47.36     47.36 o 
 -12  10   2       73.36       93.28     46.01 o 
 -11  10   2       77.28       50.64     31.72 o 
 -10  10   2       66.26      187.13     50.43 o 
  -9  10   2      101.19       20.20     38.80 o 
  -8  10   2        8.22        1.54     35.25 o 
  -7  10   2        0.02       17.46     30.34 o 
  -6  10   2      138.52      147.94     34.17 o 
  -5  10   2      158.79      193.34     30.06 o 
  -4  10   2      804.59      650.43     36.57 o 
  -3  10   2        0.06       -7.51     31.46 o 
  -2  10   2       78.07       74.06     34.08 o 
  -1  10   2        9.27       26.97     33.37 o 
   0  10   2      517.09      570.44     37.57 o 
   1  10   2       67.88        5.71     37.60 o 
   2  10   2       31.54       -4.65     39.95 o 
   3  10   2        1.45       52.04     40.16 o 
   4  10   2      256.39      238.98     40.39 o 
   5  10   2       16.55       42.65     34.97 o 
   6  10   2      200.26      143.58     31.60 o 
   7  10   2      122.48      206.41     42.41 o 
   8  10   2      107.83       80.98     35.03 o 
   9  10   2       19.91       -5.02     36.90 o 
  10  10   2       30.42       68.46     41.68 o 
  11  10   2      348.06      373.62     37.19 o 
  12  10   2        0.05        2.18     44.52 o 
  13  10   2      211.54      175.61     50.21 o 
  14  10   2        0.59       21.10     38.93 o 
  15  10   2        9.63       34.72     28.88 o 
  16  10   2        0.28      -12.40     36.21 o 
 -15  11   2        0.00      -40.80     40.95 o 
 -14  11   2       13.58       37.02     39.54 o 
 -13  11   2       13.07       33.93     38.84 o 
 -12  11   2       68.61       41.89     34.15 o 
 -11  11   2       65.27       81.47     38.18 o 
 -10  11   2      132.62      161.69     36.55 o 
  -9  11   2        1.72       39.20     40.32 o 
  -8  11   2        0.78      -24.02     31.02 o 
  -7  11   2        6.87       36.08     34.79 o 
  -6  11   2      313.83      391.95     36.04 o 
  -5  11   2       14.74       16.50     32.24 o 
  -4  11   2       22.20       16.95     31.34 o 
  -3  11   2       17.87       70.40     31.24 o 
  -2  11   2      263.54      320.17     29.30 o 
  -1  11   2      164.11      166.12     34.26 o 
   0  11   2       79.73       90.36     33.56 o 
   1  11   2        1.67        6.91     30.62 o 
   2  11   2      287.44      289.97     34.82 o 
   3  11   2        1.19       -5.60     32.63 o 
   4  11   2       68.11       97.30     33.60 o 
   5  11   2      124.42      146.62     36.69 o 
   6  11   2       59.38       83.87     33.85 o 
   7  11   2      261.24      151.94     42.45 o 
   8  11   2       94.18       94.52     35.15 o 
   9  11   2       82.56      114.82     45.37 o 
  10  11   2        4.93      -19.11     38.86 o 
  11  11   2        1.63       12.35     52.47 o 
  12  11   2        8.86       55.93     41.07 o 
  13  11   2       14.91       61.02     29.53 o 
  14  11   2       11.92       14.63     38.37 o 
 -13  12   2        9.12       54.14     36.28 o 
 -12  12   2        0.20       -4.18     47.07 o 
 -11  12   2       97.73      118.02     33.81 o 
 -10  12   2        2.34       26.44     38.81 o 
  -9  12   2        0.00       53.64     39.44 o 
  -8  12   2       11.26       11.42     32.26 o 
  -7  12   2      181.48      105.79     30.49 o 
  -6  12   2        3.26       22.81     32.52 o 
  -5  12   2       65.27       62.59     36.15 o 
  -4  12   2      194.63      268.31     33.71 o 
  -3  12   2      162.66      109.38     29.80 o 
  -2  12   2       44.14       37.91     31.80 o 
  -1  12   2      286.21      244.27     29.11 o 
   0  12   2      413.44      372.73     32.70 o 
   1  12   2       85.04       96.84     34.92 o 
   2  12   2        0.08       13.19     35.51 o 
   3  12   2        0.54       -4.07     27.50 o 
   4  12   2       27.41       13.41     31.93 o 
   5  12   2       71.58       50.30     37.49 o 
   6  12   2        3.03      -11.17     38.22 o 
   7  12   2       21.29       45.44     33.62 o 
   8  12   2       11.57      -18.99     35.41 o 
   9  12   2        7.96       34.91     43.24 o 
  10  12   2       16.11        1.56     49.50 o 
  11  12   2       23.92        7.76     39.80 o 
  12  12   2        0.84      -16.54     66.51 o 
  -9  13   2        0.30      -32.15     41.65 o 
  -8  13   2       38.78       44.90     34.78 o 
  -7  13   2        0.46      -18.99     28.88 o 
  -6  13   2       64.33       76.00     34.13 o 
  -5  13   2        0.79       13.41     29.78 o 
  -4  13   2       10.00       19.54     34.60 o 
  -3  13   2        0.01       37.73     31.06 o 
  -2  13   2       16.31       26.89     31.03 o 
  -1  13   2       20.72       12.01     30.72 o 
   0  13   2        3.46       14.85     24.73 o 
   1  13   2       82.18       59.22     28.74 o 
   2  13   2        1.80       13.42     31.26 o 
   3  13   2       24.38        5.34     28.13 o 
   4  13   2        2.19       36.84     27.56 o 
   5  13   2        7.84       31.01     29.09 o 
   6  13   2       11.78       27.66     30.54 o 
   7  13   2        0.03        0.44     27.75 o 
   8  13   2        1.09        7.21     36.59 o 
  -2  14   2        0.32       16.65     65.83 o 
  -1  14   2       26.84        0.14     75.37 o 
   0  14   2        1.42        8.33     49.68 o 
 -25   1   3       13.79        9.82     38.56 o 
 -24   1   3       53.16       77.64     28.24 o 
 -23   1   3      167.51      121.47     36.05 o 
 -22   1   3       54.43       70.33     31.69 o 
 -21   1   3      107.15       92.76     32.28 o 
 -20   1   3       93.25       55.77     35.10 o 
 -19   1   3        2.03      -10.37     44.30 o 
 -18   1   3       27.25       34.52     50.78 o 
 -17   1   3      102.55      159.71     43.33 o 
 -16   1   3       55.61       43.86     39.25 o 
 -15   1   3        0.28        4.17     50.72 o 
 -14   1   3       30.31      104.85     50.63 o 
 -13   1   3        7.46       23.05     51.54 o 
 -12   1   3        0.11       48.91     54.06 o 
 -11   1   3        7.04       16.67     41.74 o 
 -10   1   3     1079.93     1006.78     64.57 o 
  -9   1   3     3464.60     3787.82    167.15 o 
  -8   1   3     8343.03    10625.25    109.77 o 
  -7   1   3      589.00      613.98     67.16 o 
  -6   1   3      424.87      477.34     90.08 o 
  -5   1   3    17738.42    19113.90    161.64 o 
  -4   1   3     7380.78     8828.53    162.51 o 
  -3   1   3     1441.69     1127.86     62.19 o 
  -2   1   3     3163.38     3057.72    181.92 o 
  -1   1   3     1417.61     1490.54     66.45 o 
   0   1   3    21540.95    20919.46    232.75 o 
   1   1   3     8675.81     6696.54     99.83 o 
   2   1   3     9016.86     6998.77     62.70 o 
   3   1   3      793.63      661.66     37.79 o 
   4   1   3      163.98      205.58     30.80 o 
   5   1   3     1167.97     1114.46     31.29 o 
   6   1   3      632.85      570.63     32.64 o 
   7   1   3     6114.61     5836.16     68.28 o 
   8   1   3      439.48      470.92     28.03 o 
   9   1   3      257.02      311.45     33.68 o 
  10   1   3        2.11        2.92     28.74 o 
  11   1   3      259.37      469.17     30.43 o 
  12   1   3      383.47      487.59     27.61 o 
  13   1   3      103.46      133.84     27.34 o 
  14   1   3      731.15      557.47     26.97 o 
  15   1   3      543.56      494.41     29.25 o 
  16   1   3        7.40       17.97     22.49 o 
  17   1   3       43.80       49.97     25.66 o 
  18   1   3      267.22      279.72     24.68 o 
  19   1   3       69.45       44.73     24.41 o 
  20   1   3        1.72        5.20     22.50 o 
  21   1   3       13.03       16.95     26.20 o 
  22   1   3      190.91      157.75     24.44 o 
  23   1   3       28.82       23.53     22.04 o 
 -24   2   3       18.04       96.24     37.13 o 
 -23   2   3        0.01       14.60     32.33 o 
 -22   2   3       18.98      -36.02     39.27 o 
 -21   2   3      342.61      347.42     39.17 o 
 -20   2   3        1.18       60.77     36.34 o 
 -19   2   3        7.22      -24.33     32.66 o 
 -18   2   3       72.22      120.74     50.87 o 
 -17   2   3       24.97      -14.65     42.96 o 
 -16   2   3        1.09       14.59     36.65 o 
 -15   2   3       31.73       39.45     41.05 o 
 -14   2   3       15.99       18.58     36.12 o 
 -13   2   3      591.82      523.82     39.62 o 
 -12   2   3      346.73      447.60     36.96 o 
 -11   2   3      366.94      390.75     42.57 o 
 -10   2   3       52.86       18.18     38.59 o 
  -9   2   3     1759.57     2127.27    168.34 o 
  -8   2   3      818.02     1147.19     45.34 o 
  -7   2   3      108.20      100.28     45.54 o 
  -6   2   3    13164.79    13844.41    598.86 o 
  -5   2   3      266.38      418.57     60.09 o 
  -4   2   3     4863.53     4604.65     79.42 o 
  -3   2   3    13118.56    13744.76    479.61 o 
  -2   2   3       17.01       72.45     48.07 o 
  -1   2   3    15581.27    14196.79    214.78 o 
   0   2   3     3263.88     3402.21     87.64 o 
   1   2   3      782.52      799.61     45.62 o 
   2   2   3     1595.34     1371.43     42.83 o 
   3   2   3     4004.75     3704.47     50.30 o 
   4   2   3     2461.39     2007.98     44.72 o 
   5   2   3     1753.78     2042.86     53.36 o 
   6   2   3     1175.74     1330.37     36.30 o 
   7   2   3     3104.44     3540.66     57.88 o 
   8   2   3       43.53      104.14     28.57 o 
   9   2   3       39.08       66.90     27.83 o 
  10   2   3        4.56       29.18     28.08 o 
  11   2   3      255.17      208.62     25.04 o 
  12   2   3     1078.42     1224.11     31.32 o 
  13   2   3     2201.77     2344.09     35.71 o 
  14   2   3       84.26       66.45     22.91 o 
  15   2   3      396.93      474.88     29.13 o 
  16   2   3      100.34       81.63     28.47 o 
  17   2   3      325.99      361.21     29.54 o 
  18   2   3       26.16       46.35     19.28 o 
  19   2   3        4.80       36.77     26.36 o 
  20   2   3       21.77       29.91     24.62 o 
  21   2   3       17.74       19.61     26.07 o 
  22   2   3      152.24       91.36     24.81 o 
  23   2   3       15.00       12.32     26.51 o 
 -24   3   3        0.72       26.45     29.29 o 
 -23   3   3       31.10       19.58     32.46 o 
 -22   3   3      140.58      112.14     38.21 o 
 -21   3   3        0.72       15.52     32.52 o 
 -20   3   3       20.20       50.34     33.05 o 
 -19   3   3       11.95      -19.87     35.52 o 
 -18   3   3       21.35       75.18     24.07 o 
 -17   3   3      330.63      369.44     30.10 o 
 -16   3   3      232.56      332.67     31.16 o 
 -15   3   3      257.48      212.64     32.08 o 
 -14   3   3       87.18       43.76     42.39 o 
 -13   3   3      222.57      280.35     34.19 o 
 -12   3   3       14.13       -9.79     33.08 o 
 -11   3   3        4.09       34.37     33.70 o 
 -10   3   3       17.47       78.08     46.55 o 
  -9   3   3     3628.73     3167.19    114.71 o 
  -8   3   3     1245.37     1325.11     57.19 o 
  -7   3   3     3068.98     2756.40     90.58 o 
  -6   3   3        0.01      -19.00     40.84 o 
  -5   3   3        3.37       22.85     41.36 o 
  -4   3   3    12515.96    13393.78    235.27 o 
  -3   3   3     1158.98     1594.46     46.72 o 
  -2   3   3     6514.10     6397.50    173.32 o 
  -1   3   3     4185.28     4094.33    139.81 o 
   0   3   3      684.89      628.28     50.27 o 
   1   3   3     8656.38     8522.50    133.51 o 
   2   3   3     3944.36     3277.49     61.20 o 
   3   3   3     1180.30     1246.51     51.27 o 
   4   3   3     2273.75     2650.74     48.33 o 
   5   3   3       18.29       37.90     40.34 o 
   6   3   3      171.48      217.34     32.42 o 
   7   3   3      500.67      625.25     34.87 o 
   8   3   3     1737.69     1463.51     32.95 o 
   9   3   3      977.86     1186.88     41.15 o 
  10   3   3       53.56       62.24     25.72 o 
  11   3   3       97.17       68.07     27.22 o 
  12   3   3      333.36      336.66     30.67 o 
  13   3   3        5.97       26.21     26.50 o 
  14   3   3      494.91      474.52     30.55 o 
  15   3   3      197.08      213.87     27.66 o 
  16   3   3      586.19      592.82     30.55 o 
  17   3   3        7.76      -18.67     25.17 o 
  18   3   3       49.85      103.11     24.58 o 
  19   3   3        2.47        5.77     29.75 o 
  20   3   3       71.68       75.98     24.96 o 
  21   3   3        0.00       44.23     29.19 o 
  22   3   3       21.91       46.52     26.54 o 
 -24   4   3        0.01       35.90     32.81 o 
 -23   4   3        7.31       66.53     41.29 o 
 -22   4   3       32.47        6.54     26.74 o 
 -21   4   3       75.69       57.14     31.93 o 
 -20   4   3      106.49      116.08     28.14 o 
 -19   4   3      170.28      126.96     26.17 o 
 -18   4   3       31.51       82.18     28.76 o 
 -17   4   3      522.82      420.77     27.29 o 
 -16   4   3     1840.85     1932.27     35.43 o 
 -15   4   3       44.58       57.99     26.99 o 
 -14   4   3       38.37       58.87     31.66 o 
 -13   4   3      402.00      487.83     34.38 o 
 -12   4   3      137.29      139.20     30.99 o 
 -11   4   3       84.86       49.81     35.80 o 
 -10   4   3      389.91      358.49     37.31 o 
  -9   4   3      684.15      599.19     44.67 o 
  -8   4   3     1177.87      915.09     43.58 o 
  -7   4   3     1101.36     1414.46     41.15 o 
  -6   4   3     3502.71     4186.80     59.50 o 
  -5   4   3      157.44       93.50     42.49 o 
  -4   4   3      393.31      556.12     51.07 o 
  -3   4   3     1516.20     1369.34     50.32 o 
  -2   4   3      402.23      538.33     47.27 o 
  -1   4   3      122.87      210.86     43.99 o 
   0   4   3        8.15       61.61     48.25 o 
   1   4   3     5000.75     5092.63     80.49 o 
   2   4   3      851.76      627.51     39.96 o 
   3   4   3    14263.39    13643.66    354.25 o 
   4   4   3     1497.86     1371.72     52.63 o 
   5   4   3      697.14      725.51     47.35 o 
   6   4   3     1388.39     1392.04     43.75 o 
   7   4   3     1145.24     1379.39     41.06 o 
   8   4   3     1061.70      951.91     35.93 o 
   9   4   3     1849.53     1587.64     42.12 o 
  10   4   3      345.45      508.98     37.01 o 
  11   4   3     1315.21     1086.15     33.02 o 
  12   4   3        0.05       15.46     31.04 o 
  13   4   3      875.32      745.64     30.66 o 
  14   4   3      254.23      235.99     28.37 o 
  15   4   3       62.88       63.70     36.88 o 
  16   4   3      104.32      110.55     32.71 o 
  17   4   3        5.21       -3.65     27.08 o 
  18   4   3        6.32       17.55     27.61 o 
  19   4   3        0.91       15.91     25.80 o 
  20   4   3       32.01       41.20     24.90 o 
  21   4   3       38.83       46.86     26.32 o 
  22   4   3        5.31       51.27     31.49 o 
 -23   5   3        3.34       38.05     27.80 o 
 -22   5   3       76.96       76.79     29.46 o 
 -21   5   3        6.21       -5.74     25.94 o 
 -20   5   3       15.64       32.55     27.25 o 
 -19   5   3       46.95       37.92     26.33 o 
 -18   5   3       35.77       29.44     26.91 o 
 -17   5   3        2.26       44.05     26.20 o 
 -16   5   3        0.00        6.47     25.87 o 
 -15   5   3        8.45       15.82     27.68 o 
 -14   5   3      240.35      292.88     29.71 o 
 -13   5   3      140.52      147.93     33.50 o 
 -12   5   3       31.27       76.29     34.29 o 
 -11   5   3      175.77      184.91     35.90 o 
 -10   5   3       16.36      177.73     41.31 o 
  -9   5   3     1646.23     1419.25     46.10 o 
  -8   5   3      768.43      760.40     47.84 o 
  -7   5   3     1426.80     1329.13     47.96 o 
  -6   5   3      120.21       98.50     35.18 o 
  -5   5   3      830.61      685.40     47.04 o 
  -4   5   3       62.11       49.35     43.21 o 
  -3   5   3       87.03       97.92     41.04 o 
  -2   5   3        0.32       52.47     36.94 o 
  -1   5   3      793.64      730.08     46.09 o 
   0   5   3      128.10      181.57     40.41 o 
   1   5   3     2914.07     2918.45     53.26 o 
   2   5   3     1424.11     1512.55     55.54 o 
   3   5   3      910.48     1042.85     48.15 o 
   4   5   3     1144.63      856.40     47.16 o 
   5   5   3      468.37      595.57     36.28 o 
   6   5   3      399.98      524.67     34.09 o 
   7   5   3      204.00      170.07     32.31 o 
   8   5   3      705.50      757.87     41.57 o 
   9   5   3     2244.08     2144.47     60.07 o 
  10   5   3        0.07       10.20     29.13 o 
  11   5   3      892.32      844.80     41.73 o 
  12   5   3       89.37       75.29     29.27 o 
  13   5   3      172.81      147.64     33.18 o 
  14   5   3       26.77      107.32     38.18 o 
  15   5   3        4.73        1.44     30.68 o 
  16   5   3      115.57       82.26     26.40 o 
  17   5   3       35.00       21.25     25.85 o 
  18   5   3        0.14       46.44     30.82 o 
  19   5   3       47.78       57.67     29.71 o 
  20   5   3        6.89       23.79     27.40 o 
  21   5   3        0.13       19.67     30.53 o 
 -22   6   3       39.82       38.44     27.74 o 
 -21   6   3        4.13       26.79     24.14 o 
 -20   6   3       32.36       40.70     23.88 o 
 -19   6   3        5.79       30.26     26.25 o 
 -18   6   3      111.46       86.73     26.54 o 
 -17   6   3        3.20       20.81     28.83 o 
 -16   6   3      117.98      144.89     25.21 o 
 -15   6   3      159.44      140.22     27.97 o 
 -14   6   3      805.05      856.15     33.36 o 
 -13   6   3       87.20      106.65     32.90 o 
 -12   6   3       33.39       -2.26     42.02 o 
 -11   6   3       67.26       97.73     38.65 o 
 -10   6   3      372.69      418.14     42.13 o 
  -9   6   3      833.89     1000.14     43.78 o 
  -8   6   3     1007.03      974.63     39.51 o 
  -7   6   3      386.66      523.93     37.18 o 
  -6   6   3        1.37       22.05     34.86 o 
  -5   6   3      952.50     1073.74     44.45 o 
  -4   6   3     1147.64     1189.59     46.55 o 
  -3   6   3      700.41      856.43     40.20 o 
  -2   6   3     4075.76     3849.29     93.03 o 
  -1   6   3      166.43      142.85     38.44 o 
   0   6   3     2479.51     2081.98     45.04 o 
   1   6   3      142.56       15.81     36.62 o 
   2   6   3     7219.10     6810.46    106.22 o 
   3   6   3      286.91      479.92     36.88 o 
   4   6   3     3314.67     3815.68    103.22 o 
   5   6   3        6.60       81.25     44.03 o 
   6   6   3       60.10       72.42     38.57 o 
   7   6   3       19.06       28.34     38.83 o 
   8   6   3     1348.62     1345.95     38.95 o 
   9   6   3       28.33        3.23     32.98 o 
  10   6   3       73.94      154.47     27.63 o 
  11   6   3      328.20      368.77     33.44 o 
  12   6   3      509.19      546.46     39.22 o 
  13   6   3      832.86      726.72     38.25 o 
  14   6   3       22.28       27.34     29.52 o 
  15   6   3       41.16       47.01     28.40 o 
  16   6   3       23.20       76.68     32.72 o 
  17   6   3        3.93        8.57     25.80 o 
  18   6   3      123.27       96.86     25.54 o 
  19   6   3        1.34       69.29     25.22 o 
  20   6   3      103.91      115.95     27.44 o 
  21   6   3        3.78       41.45     34.65 o 
 -21   7   3        1.39       61.61     28.32 o 
 -20   7   3        9.81      -17.81     27.07 o 
 -19   7   3       54.35       17.34     27.82 o 
 -18   7   3        8.51       34.31     30.17 o 
 -17   7   3       19.61       25.49     25.98 o 
 -16   7   3       99.25      137.58     29.24 o 
 -15   7   3      223.51      305.24     41.75 o 
 -14   7   3       28.96       -1.40     35.00 o 
 -13   7   3       11.71       41.36     34.85 o 
 -12   7   3       49.86       16.43     42.90 o 
 -11   7   3      480.60      403.38     39.88 o 
 -10   7   3       11.39      127.42     42.66 o 
  -9   7   3      113.61       55.10     42.98 o 
  -8   7   3     1418.83     1217.29     39.12 o 
  -7   7   3      288.11      231.88     37.84 o 
  -6   7   3        0.12       -8.56     36.24 o 
  -5   7   3     1190.19     1172.50     41.67 o 
  -4   7   3      414.39      410.20     38.80 o 
  -3   7   3       66.90       61.54     35.11 o 
  -2   7   3       63.27       49.20     34.87 o 
  -1   7   3      329.15      306.57     35.84 o 
   0   7   3      322.76      209.35     34.47 o 
   1   7   3        1.19        8.50     31.26 o 
   2   7   3        0.04       69.24     30.76 o 
   3   7   3      908.93     1094.94     58.66 o 
   4   7   3        5.35       34.90     71.39 o 
   5   7   3      272.42      164.01     47.18 o 
   6   7   3     1356.19     1551.00     53.12 o 
   7   7   3       42.19       23.07     34.44 o 
   8   7   3      179.79      236.21     43.04 o 
   9   7   3      102.52       95.51     29.83 o 
  10   7   3        0.01       43.88     31.04 o 
  11   7   3       11.81       23.79     41.20 o 
  12   7   3      476.12      546.73     36.77 o 
  13   7   3       28.26      145.33     37.89 o 
  14   7   3      146.70      194.74     28.84 o 
  15   7   3       31.96       47.63     31.24 o 
  16   7   3       17.63       18.48     46.90 o 
  17   7   3      129.68      208.11     43.99 o 
  18   7   3        6.91       11.44     31.93 o 
  19   7   3       16.34       60.85     48.03 o 
  20   7   3       64.23       76.35     34.48 o 
 -20   8   3        4.88       16.75     35.07 o 
 -19   8   3       89.82      108.62     30.26 o 
 -18   8   3       14.26       33.40     32.76 o 
 -17   8   3       58.43       22.44     31.19 o 
 -16   8   3       14.16       58.26     34.87 o 
 -15   8   3      115.32       90.22     29.16 o 
 -14   8   3       30.94       -6.21     26.52 o 
 -13   8   3        3.35       43.55     38.04 o 
 -12   8   3      513.50      443.86     45.79 o 
 -11   8   3     1368.73     1257.53     64.37 o 
 -10   8   3        0.81       23.19     33.94 o 
  -9   8   3      505.07      478.59     38.25 o 
  -8   8   3       67.22       41.66     33.98 o 
  -7   8   3       12.45       14.60     37.51 o 
  -6   8   3       29.34       21.86     37.50 o 
  -5   8   3       46.41       64.30     30.72 o 
  -4   8   3      200.17      204.45     36.57 o 
  -3   8   3        4.60       11.29     31.31 o 
  -2   8   3        0.03        3.80     32.78 o 
  -1   8   3       63.32       67.89     29.48 o 
   0   8   3      159.31      207.81     33.45 o 
   1   8   3      297.80      339.76     34.25 o 
   2   8   3      298.18      241.40     33.56 o 
   3   8   3      115.85      115.24     84.89 o 
   4   8   3       90.46       76.52     36.63 o 
   5   8   3      263.78      376.68     53.85 o 
   6   8   3      331.53      385.50     44.92 o 
   7   8   3        2.34       24.43     37.45 o 
   8   8   3      153.57      251.27     41.31 o 
   9   8   3      126.90      140.39     31.31 o 
  10   8   3       53.67       85.86     35.48 o 
  11   8   3       67.20      105.40     55.46 o 
  12   8   3      202.82      191.93     30.33 o 
  13   8   3        6.80       29.51     36.97 o 
  14   8   3      220.10      177.00     28.09 o 
  15   8   3      107.79       95.35     28.43 o 
  16   8   3       94.20      131.88     51.11 o 
  17   8   3        3.85      -37.71     37.71 o 
  18   8   3       58.75       82.90     31.18 o 
 -19   9   3        4.91        8.50     29.06 o 
 -18   9   3        2.14        7.69     34.27 o 
 -17   9   3        0.99        3.56     34.74 o 
 -16   9   3      161.73      128.32     30.36 o 
 -15   9   3       21.64       45.91     36.81 o 
 -14   9   3        6.27       23.70     30.62 o 
 -13   9   3       40.58       74.11     33.52 o 
 -12   9   3        3.72        9.14     43.53 o 
 -11   9   3       31.06      -23.85     42.64 o 
 -10   9   3        2.66        0.16     31.32 o 
  -9   9   3       19.11       20.21     34.42 o 
  -8   9   3       14.29       44.95     33.24 o 
  -7   9   3      275.05      209.16     36.24 o 
  -6   9   3       13.06       26.04     36.38 o 
  -5   9   3       76.94       45.87     36.15 o 
  -4   9   3        9.66        4.93     30.72 o 
  -3   9   3      801.87      775.75     37.53 o 
  -2   9   3        0.07        6.31     30.04 o 
  -1   9   3      384.08      334.58     33.19 o 
   0   9   3     1440.06     1670.28     55.35 o 
   1   9   3      395.10      479.66     34.11 o 
   2   9   3       39.29       36.05     36.25 o 
   3   9   3      133.05       98.51     36.54 o 
   4   9   3      140.19       73.98     42.12 o 
   5   9   3      368.55      352.13     46.85 o 
   6   9   3       36.75        6.47     36.41 o 
   7   9   3       46.29       36.46     45.02 o 
   8   9   3        0.01      -15.40     29.12 o 
   9   9   3      124.77       69.13     30.70 o 
  10   9   3       18.29       38.66     29.47 o 
  11   9   3      100.64      118.57     35.25 o 
  12   9   3       26.76       30.80     27.43 o 
  13   9   3       26.30       17.35     32.45 o 
  14   9   3       10.33       57.61     28.74 o 
  15   9   3        0.26       -7.13     31.63 o 
  16   9   3        5.76       41.67     71.20 o 
  17   9   3       35.15       94.50     30.30 o 
 -17  10   3       26.07       73.27     45.69 o 
 -16  10   3       42.30       37.88     29.07 o 
 -15  10   3       40.91       30.40     28.68 o 
 -14  10   3       17.80       37.33     31.71 o 
 -13  10   3        1.05      -22.30     36.17 o 
 -12  10   3       90.31        6.88     42.04 o 
 -11  10   3        4.34       -4.68     34.25 o 
 -10  10   3        0.23       57.35     37.85 o 
  -9  10   3      139.24      170.69     28.53 o 
  -8  10   3      551.68      436.26     32.39 o 
  -7  10   3       11.46       -9.34     33.39 o 
  -6  10   3       21.12       -0.83     30.40 o 
  -5  10   3      352.08      430.60     32.38 o 
  -4  10   3       40.06       73.43     31.86 o 
  -3  10   3        2.00        7.13     30.93 o 
  -2  10   3       71.02       56.54     30.89 o 
  -1  10   3       10.98       45.43     34.04 o 
   0  10   3      287.87      244.84     31.03 o 
   1  10   3      291.80      348.50     34.99 o 
   2  10   3       71.06      136.24     33.62 o 
   3  10   3        2.33       49.54     33.82 o 
   4  10   3       70.97       67.85     32.63 o 
   5  10   3       19.20       56.10     29.67 o 
   6  10   3       12.08       10.79     34.17 o 
   7  10   3       80.43       38.85     34.03 o 
   8  10   3       28.00       24.16     30.94 o 
   9  10   3      190.41      238.29     29.55 o 
  10  10   3       21.63      -29.28     29.28 o 
  11  10   3        1.58       -4.11     25.21 o 
  12  10   3       12.39       39.17     37.56 o 
  13  10   3        0.11       36.20     34.74 o 
  14  10   3       13.97      101.29     32.20 o 
  15  10   3        6.62       54.58     31.62 o 
  16  10   3       74.77      136.11     66.87 o 
 -15  11   3        0.27       29.53     38.46 o 
 -14  11   3        0.79       42.56     33.44 o 
 -13  11   3        6.18       38.54     30.93 o 
 -12  11   3       19.03       10.70     40.91 o 
 -11  11   3        1.52       35.37     35.92 o 
 -10  11   3        6.97      -14.66     38.92 o 
  -9  11   3       39.51       32.31     29.41 o 
  -8  11   3       71.66       84.12     36.75 o 
  -7  11   3       66.53       90.77     45.17 o 
  -6  11   3        0.65       37.59     35.28 o 
  -5  11   3       27.62       59.08     32.98 o 
  -4  11   3       29.33       41.32     32.83 o 
  -3  11   3      137.79      114.34     31.87 o 
  -2  11   3       31.71       31.93     28.55 o 
  -1  11   3       75.75       58.51     30.57 o 
   0  11   3        0.60        9.88     27.91 o 
   1  11   3        5.91      -15.96     28.63 o 
   2  11   3       45.35       76.15     31.76 o 
   3  11   3       68.88      101.89     30.35 o 
   4  11   3        0.58       19.25     35.98 o 
   5  11   3      149.86      157.40     38.54 o 
   6  11   3        0.97       44.40     32.60 o 
   7  11   3      240.05      259.99     30.94 o 
   8  11   3       13.14       40.06     26.85 o 
   9  11   3        0.00       -5.33     33.79 o 
  10  11   3       70.42       79.43     32.81 o 
  11  11   3       88.20       57.67     30.97 o 
  12  11   3        0.14       14.26     36.83 o 
  13  11   3        9.95       23.60     61.60 o 
 -13  12   3        2.98       39.73     35.84 o 
 -12  12   3        4.89       26.02     35.13 o 
 -11  12   3       32.08       55.56     32.41 o 
 -10  12   3        4.94       26.91     43.85 o 
  -9  12   3       17.00        4.99     29.14 o 
  -8  12   3       45.97       32.60     32.67 o 
  -7  12   3        4.70       23.18     34.44 o 
  -6  12   3       43.14       61.09     33.91 o 
  -5  12   3        0.00       -0.03     30.53 o 
  -4  12   3       39.58        8.60     34.73 o 
  -3  12   3        8.50       21.92     33.00 o 
  -2  12   3       81.48       65.54     31.34 o 
  -1  12   3      153.49      172.22     33.42 o 
   0  12   3       85.10       95.80     29.65 o 
   1  12   3       60.32       76.04     29.04 o 
   2  12   3       56.32       31.93     28.59 o 
   3  12   3        0.09      -13.07     30.96 o 
   4  12   3        3.34       38.42     34.33 o 
   5  12   3       49.60       70.11     31.87 o 
   6  12   3        0.97        6.16     35.09 o 
   7  12   3       53.54       96.92     33.27 o 
   8  12   3        5.66       -7.58     31.33 o 
   9  12   3        2.96       18.88     30.10 o 
  10  12   3        0.00       23.77     27.96 o 
  11  12   3        0.11       30.54     30.48 o 
  -9  13   3        0.41       12.22     35.24 o 
  -8  13   3       38.61       20.28     28.96 o 
  -7  13   3       67.00       52.50     34.19 o 
  -6  13   3       34.32       47.76     32.61 o 
  -5  13   3       67.88       76.52     32.70 o 
  -4  13   3        0.82       -5.75     32.06 o 
  -3  13   3       25.31       57.79     31.75 o 
  -2  13   3       34.99       44.42     31.05 o 
  -1  13   3       27.72       28.54     30.60 o 
   0  13   3       29.11       -3.80     31.08 o 
   1  13   3        1.64      -11.54     28.10 o 
   2  13   3        6.12        0.83     29.16 o 
   3  13   3       13.46       33.81     34.23 o 
   4  13   3        4.35       25.34     35.57 o 
   5  13   3       24.80       39.35     33.67 o 
   6  13   3        3.31       30.07     27.10 o 
   7  13   3        0.22       36.98     32.67 o 
 -25   0   4        5.19       27.81     45.30 o 
 -24   0   4       15.99      -41.54     62.64 o 
 -23   0   4      572.30      475.33     71.03 o 
 -22   0   4       77.00       16.68     65.43 o 
 -21   0   4        0.81       44.27     64.11 o 
 -20   0   4      712.79      693.94     74.08 o 
 -19   0   4       63.08       49.65     67.62 o 
 -18   0   4       67.90        3.23     70.78 o 
 -17   0   4        0.92       -3.48     72.61 o 
 -16   0   4       44.18      303.28     73.25 o 
 -15   0   4        0.09       79.42     51.62 o 
 -14   0   4     3565.62     3769.95    100.81 o 
 -13   0   4      918.66      739.40     61.67 o 
 -12   0   4      610.24      767.88     63.82 o 
 -11   0   4      189.10      297.86     55.21 o 
 -10   0   4      853.27      947.18     64.39 o 
  -9   0   4     1300.60      900.33     89.86 o 
  -8   0   4     3649.97     5058.00    122.37 o 
  -5   0   4     2659.33     2446.67     90.47 o 
  -4   0   4        2.50       -2.94     92.66 o 
  -3   0   4    12045.69    12618.82    378.56 o 
  -2   0   4       16.60       96.61     60.94 o 
  -1   0   4     4475.82     3309.74     88.05 o 
   0   0   4        7.29       28.79     77.84 o 
   1   0   4    21571.71    18739.29    452.52 o 
   2   0   4     3259.31     1918.78     70.52 o 
   3   0   4       10.32       23.00     41.14 o 
   4   0   4    11861.08    15976.55    251.57 o 
   5   0   4     7955.54    10028.16    179.78 o 
   6   0   4     8529.82     7409.82    151.28 o 
   7   0   4     1236.75     1032.57     40.92 o 
   8   0   4      381.29      354.87     40.09 o 
   9   0   4      145.42      229.98     41.44 o 
  10   0   4       90.84      106.71     43.37 o 
  11   0   4        6.37       66.40     35.88 o 
  12   0   4      180.39       83.19     41.04 o 
  13   0   4      198.28      151.62     37.34 o 
  14   0   4       43.61       15.38     36.75 o 
  15   0   4      842.62      856.41     43.01 o 
  16   0   4      168.46      133.29     35.62 o 
  17   0   4     1414.63     1203.34     40.91 o 
  18   0   4       84.39       75.56     33.28 o 
  19   0   4        0.80      -32.97     32.97 o 
  20   0   4       99.56       90.70     32.00 o 
  21   0   4       28.49       58.51     27.96 o 
  22   0   4      413.87      288.56     38.64 o 
 -25   1   4        0.27       15.75     36.97 o 
 -24   1   4        0.24        7.01     28.67 o 
 -23   1   4        3.22       49.50     34.36 o 
 -22   1   4        3.54       20.29     37.94 o 
 -21   1   4      375.97      333.11     34.06 o 
 -20   1   4      122.11      107.64     36.96 o 
 -19   1   4       11.13      -48.79     48.79 o 
 -18   1   4        8.55       39.85     51.80 o 
 -17   1   4       21.30      -15.79     71.78 o 
 -16   1   4        9.85       16.58     50.79 o 
 -15   1   4      186.64      174.87     51.81 o 
 -14   1   4        2.58       60.51     94.08 o 
 -13   1   4      144.27       78.90     41.17 o 
 -12   1   4      468.02      521.01     48.71 o 
 -11   1   4        9.25       42.80     62.62 o 
 -10   1   4      422.87      323.26     57.99 o 
  -9   1   4      683.76      613.23     88.57 o 
  -8   1   4      169.34       91.55     85.34 o 
  -7   1   4     7676.70     7508.60    193.15 o 
  -6   1   4     1459.22     1813.39     76.88 o 
  -5   1   4      537.60      328.71     75.69 o 
  -4   1   4     8133.87     6405.04    192.07 o 
  -3   1   4      695.12      424.44     43.34 o 
  -2   1   4      516.73      357.30     52.50 o 
  -1   1   4      150.22      169.13     46.32 o 
   0   1   4     1898.26     1866.18     51.04 o 
   1   1   4    20302.16    18642.65    275.93 o 
   2   1   4        0.26       35.93     34.68 o 
   3   1   4        0.64       30.82     30.56 o 
   4   1   4     1069.25     1127.02     34.43 o 
   5   1   4     1690.71     1555.78     35.86 o 
   6   1   4     5483.83     4747.17     63.82 o 
   7   1   4    20457.52    22087.20    234.31 o 
   8   1   4       79.90       24.79     27.34 o 
   9   1   4      933.95     1114.30     32.32 o 
  10   1   4       15.34      118.96     24.96 o 
  11   1   4       47.13       28.73     29.86 o 
  12   1   4      248.20      213.14     26.47 o 
  13   1   4       34.28       79.66     29.38 o 
  14   1   4      237.12      346.23     27.99 o 
  15   1   4      100.95       12.06     24.48 o 
  16   1   4       74.53       64.43     26.28 o 
  17   1   4      117.95      111.25     23.78 o 
  18   1   4       16.47       30.89     23.94 o 
  19   1   4        5.48        6.20     22.59 o 
  20   1   4        8.53       17.87     24.68 o 
  21   1   4        5.01        9.23     21.67 o 
  22   1   4       43.65       14.74     24.30 o 
 -24   2   4       17.17       18.93     31.28 o 
 -23   2   4       91.76       94.69     56.02 o 
 -22   2   4        2.48       86.66     36.71 o 
 -21   2   4        2.54       17.78     29.74 o 
 -20   2   4      295.41      286.52     64.57 o 
 -19   2   4       22.95       64.05     40.50 o 
 -18   2   4       10.40      -28.65     50.07 o 
 -17   2   4        0.20      -26.81     43.73 o 
 -16   2   4       65.43      103.02     41.72 o 
 -15   2   4       89.44      106.27     41.25 o 
 -14   2   4      125.16       88.52     58.65 o 
 -13   2   4      154.13      111.24     52.76 o 
 -12   2   4      175.11      176.68     53.54 o 
 -11   2   4       49.68       81.30     37.97 o 
 -10   2   4      231.24      293.47     51.39 o 
  -9   2   4     3359.43     3585.68    210.45 o 
  -8   2   4     1552.22     1313.94    145.34 o 
  -7   2   4     3775.70     3486.27     91.94 o 
  -6   2   4     3259.51     3587.00     96.05 o 
  -5   2   4     4662.28     5108.69    179.41 o 
  -4   2   4    26683.49    26235.54    164.76 o 
  -3   2   4    10674.86    10516.92    124.12 o 
  -2   2   4      942.77      891.94     64.26 o 
  -1   2   4        2.97       45.58     37.21 o 
   0   2   4     2849.80     2167.08     51.27 o 
   1   2   4       84.88      115.84     35.32 o 
   2   2   4      527.01      974.44     40.05 o 
   3   2   4       40.12        8.89     31.12 o 
   4   2   4     1724.97     1539.26     34.30 o 
   5   2   4      116.97       39.89     32.12 o 
   6   2   4     1056.66     1415.80     37.55 o 
   7   2   4      213.34      228.60     29.30 o 
   8   2   4     1769.69     1870.41     49.82 o 
   9   2   4     2002.37     1680.02     41.15 o 
  10   2   4      417.61      517.96     29.36 o 
  11   2   4      499.97      546.79     26.17 o 
  12   2   4     1332.86     1334.99     32.65 o 
  13   2   4       24.67       48.98     27.24 o 
  14   2   4      370.08      421.69     27.15 o 
  15   2   4       88.83      112.85     24.73 o 
  16   2   4      266.03      253.24     26.41 o 
  17   2   4      433.82      406.76     25.44 o 
  18   2   4        0.76       -7.09     22.10 o 
  19   2   4      100.75       51.29     23.04 o 
  20   2   4        0.32       -7.32     22.97 o 
  21   2   4       25.46       -7.03     22.22 o 
  22   2   4       68.60       69.69     24.81 o 
 -24   3   4        1.95       -4.68     33.31 o 
 -23   3   4       23.85       45.94     44.19 o 
 -22   3   4       21.25       15.47     29.20 o 
 -21   3   4      304.88      349.99     39.02 o 
 -20   3   4        0.96        1.28     29.50 o 
 -19   3   4      157.65      127.79     37.81 o 
 -18   3   4       14.29       15.62     69.18 o 
 -17   3   4      211.71      291.85     42.02 o 
 -16   3   4       36.20       35.79     31.66 o 
 -15   3   4        2.87      -36.45     36.45 o 
 -14   3   4       59.98       48.57     32.79 o 
 -13   3   4       47.34       50.15     38.18 o 
 -12   3   4       38.18       20.70     26.27 o 
 -11   3   4     1641.55     2031.61     89.00 o 
 -10   3   4       31.66      138.73     35.77 o 
  -9   3   4     1227.82     1447.65     46.30 o 
  -8   3   4     1053.94     1241.47     48.72 o 
  -7   3   4     1432.73     1787.23     72.03 o 
  -6   3   4      506.95      583.29     47.36 o 
  -5   3   4     1102.36      767.07     50.91 o 
  -4   3   4     2837.40     2633.22     67.57 o 
  -3   3   4       92.83      163.05     39.28 o 
  -2   3   4     1162.16     1445.35     50.87 o 
  -1   3   4    12358.66    14641.13    226.22 o 
   0   3   4       42.39       46.10     40.29 o 
   1   3   4      356.04      297.14     40.04 o 
   2   3   4     1220.23     1027.28     43.08 o 
   3   3   4      349.21      255.05     39.45 o 
   4   3   4       79.02       18.82     39.53 o 
   5   3   4       12.53       34.65     35.39 o 
   6   3   4      740.79     1066.45     38.82 o 
   7   3   4      214.94      170.17     32.47 o 
   8   3   4      174.16      126.71     27.40 o 
   9   3   4      391.82      478.57     29.57 o 
  10   3   4     2438.96     2003.85     32.66 o 
  11   3   4     9820.83     9813.98    163.56 o 
  12   3   4      325.10      299.96     29.68 o 
  13   3   4     1715.64     1783.12     35.38 o 
  14   3   4     1150.79     1232.09     32.47 o 
  15   3   4      688.83      685.58     27.25 o 
  16   3   4       13.62        9.66     25.04 o 
  17   3   4        6.40       45.04     23.17 o 
  18   3   4       17.22       28.86     26.92 o 
  19   3   4       27.61        9.89     29.02 o 
  20   3   4       40.73       13.37     30.39 o 
  21   3   4       15.97       14.47     30.77 o 
  22   3   4       65.14       71.77     23.48 o 
 -24   4   4       24.82      -20.48     29.17 o 
 -23   4   4        2.79      -26.00     31.81 o 
 -22   4   4       96.24       89.90     36.94 o 
 -21   4   4       54.30       74.25     29.92 o 
 -20   4   4        0.92       -4.83     33.61 o 
 -19   4   4        1.61       16.67     24.48 o 
 -18   4   4      295.77      346.90     26.91 o 
 -17   4   4      176.02      151.96     27.68 o 
 -16   4   4        1.33       30.73     24.11 o 
 -15   4   4       34.70       57.92     30.25 o 
 -14   4   4      380.62      410.93     30.98 o 
 -13   4   4      191.37      250.57     33.93 o 
 -12   4   4      225.12      391.73     38.26 o 
 -11   4   4      300.17      354.36     38.13 o 
 -10   4   4     2810.17     2548.76     61.28 o 
  -9   4   4     1140.43     1198.74     42.37 o 
  -8   4   4      922.48     1065.57     46.05 o 
  -7   4   4      355.86      385.32     39.65 o 
  -6   4   4     1044.29      860.98     46.11 o 
  -5   4   4     5181.43     4045.48    163.17 o 
  -4   4   4     4851.02     4921.86     80.39 o 
  -3   4   4     3440.52     2902.82     62.13 o 
  -2   4   4     1999.56     1771.30     48.66 o 
  -1   4   4      267.52      182.68     42.66 o 
   0   4   4      534.68      907.41     51.26 o 
   1   4   4     5917.27     4989.96     62.99 o 
   2   4   4      151.84      240.00     42.44 o 
   3   4   4    18222.58    16582.39    319.82 o 
   4   4   4      189.47      230.56     52.80 o 
   5   4   4      190.17      114.13     38.51 o 
   6   4   4       18.04       20.10     31.85 o 
   7   4   4        2.11       12.20     30.85 o 
   8   4   4      907.04      765.37     34.75 o 
   9   4   4      112.82      197.35     29.70 o 
  10   4   4       33.80       48.60     29.10 o 
  11   4   4      683.97      796.37     32.36 o 
  12   4   4     1893.02     2221.68     50.20 o 
  13   4   4        0.71      -16.79     40.00 o 
  14   4   4      101.30       49.73     27.92 o 
  15   4   4      709.50      698.47     29.46 o 
  16   4   4       90.87       77.07     26.28 o 
  17   4   4       31.42       54.90     25.91 o 
  18   4   4        1.22      -21.25     25.58 o 
  19   4   4       14.54       56.94     41.11 o 
  20   4   4       19.43       65.93     28.56 o 
  21   4   4      154.32      206.70     31.03 o 
 -23   5   4        2.69       -4.53     26.47 o 
 -22   5   4       51.91       93.10     32.45 o 
 -21   5   4      105.48      145.60     25.70 o 
 -20   5   4      426.90      298.60     30.38 o 
 -19   5   4      172.86      139.46     28.07 o 
 -18   5   4      455.03      667.28     27.01 o 
 -17   5   4        1.95       10.32     23.66 o 
 -16   5   4      505.37      450.10     27.05 o 
 -15   5   4      224.25      261.02     27.70 o 
 -14   5   4      317.43      328.69     27.66 o 
 -13   5   4      135.27       90.12     33.17 o 
 -12   5   4       41.29       56.44     30.66 o 
 -11   5   4       39.26       57.90     39.92 o 
 -10   5   4       44.67       41.49     41.24 o 
  -9   5   4     1822.62     1927.67     73.85 o 
  -8   5   4      238.15      210.61     31.99 o 
  -7   5   4     1014.61      987.62     51.37 o 
  -6   5   4     3289.28     3763.84     63.14 o 
  -5   5   4     5181.40     5177.86     91.16 o 
  -4   5   4       12.39       25.49     36.69 o 
  -3   5   4      156.82      265.89     46.47 o 
  -2   5   4     1276.15     1481.29     54.24 o 
  -1   5   4     3246.88     4347.84     65.34 o 
   0   5   4        1.26       66.59     40.05 o 
   1   5   4     2880.52     2593.29     52.27 o 
   2   5   4        0.02       32.64     40.75 o 
   3   5   4     1752.71     1505.49     44.36 o 
   4   5   4     1710.65     2092.69     69.92 o 
   5   5   4      742.22      488.85     41.02 o 
   6   5   4     1295.28     1229.67     38.03 o 
   7   5   4       30.91       52.88     34.04 o 
   8   5   4       96.80      135.52     37.36 o 
   9   5   4      814.56      808.62     52.42 o 
  10   5   4      123.97      137.67     30.64 o 
  11   5   4       64.33       95.90     31.47 o 
  12   5   4       81.24       33.48     28.17 o 
  13   5   4       18.54       85.56     33.25 o 
  14   5   4      315.32      315.11     28.97 o 
  15   5   4      164.93      188.09     30.95 o 
  16   5   4      109.78       87.86     31.09 o 
  17   5   4       74.40        8.61     31.87 o 
  18   5   4       16.42       32.15     31.75 o 
  19   5   4        0.18       25.63     32.67 o 
  20   5   4       63.56       14.87     30.46 o 
  21   5   4       17.16       -8.72     34.10 o 
 -22   6   4       33.85       35.98     24.23 o 
 -21   6   4        6.53       35.35     24.30 o 
 -20   6   4        7.41       -0.72     25.31 o 
 -19   6   4        1.27      -22.19     26.92 o 
 -18   6   4        0.06       38.54     28.36 o 
 -17   6   4      352.36      370.09     31.75 o 
 -16   6   4       14.19       17.49     28.92 o 
 -15   6   4        8.00       43.65     26.25 o 
 -14   6   4     1029.62     1066.96     36.10 o 
 -13   6   4     1321.35     1487.52     40.47 o 
 -12   6   4      244.68      303.76     51.57 o 
 -11   6   4     1302.74     1655.27     63.85 o 
 -10   6   4      213.95      190.39     42.57 o 
  -9   6   4      750.47      622.65     41.26 o 
  -8   6   4      799.74      980.06     38.87 o 
  -7   6   4      248.88      313.45     38.65 o 
  -6   6   4       42.30       47.30     28.80 o 
  -5   6   4     2691.88     2072.99     49.23 o 
  -4   6   4        0.01       24.72     39.81 o 
  -3   6   4     4047.19     3122.17     52.90 o 
  -2   6   4     3200.94     2715.72     60.73 o 
  -1   6   4     2599.07     2728.26     53.67 o 
   0   6   4      184.27      231.80     39.69 o 
   1   6   4       34.92       -3.28     41.63 o 
   2   6   4      266.92      382.69     37.86 o 
   3   6   4      961.90      836.50     42.37 o 
   4   6   4     1770.56     1613.06     45.85 o 
   5   6   4      630.27      580.78     40.08 o 
   6   6   4     1209.55     1332.02     43.40 o 
   7   6   4       77.14      107.01     30.74 o 
   8   6   4       30.54       28.22     30.54 o 
   9   6   4       72.26       73.10     32.45 o 
  10   6   4       81.69       58.67     35.05 o 
  11   6   4     1081.55      993.20     35.49 o 
  12   6   4     2494.41     2486.63     38.72 o 
  13   6   4      193.22      184.60     34.02 o 
  14   6   4       65.86      106.89     46.87 o 
  15   6   4       79.07       89.58     29.51 o 
  16   6   4        2.79      -26.32     30.12 o 
  17   6   4       50.27       17.26     27.65 o 
  18   6   4       20.58      -12.18     25.74 o 
  19   6   4       16.39        8.94     25.72 o 
  20   6   4      180.66      170.88     29.59 o 
 -21   7   4        9.64      -24.37     25.29 o 
 -20   7   4       12.10        7.70     25.97 o 
 -19   7   4      159.47       99.14     31.07 o 
 -18   7   4       58.97       19.89     34.20 o 
 -17   7   4       41.26       76.93     33.29 o 
 -16   7   4       76.61      121.10     26.32 o 
 -15   7   4       45.77       26.17     30.14 o 
 -14   7   4      115.68       78.93     40.11 o 
 -13   7   4        7.67       12.84     35.63 o 
 -12   7   4        9.23       21.62     36.63 o 
 -11   7   4       19.83       60.67     37.52 o 
 -10   7   4      117.00      110.88     43.56 o 
  -9   7   4       35.92       93.34     32.95 o 
  -8   7   4      115.85       75.85     37.26 o 
  -7   7   4      447.49      467.33     38.63 o 
  -6   7   4      543.11      588.04     36.39 o 
  -5   7   4      601.46      666.79     38.06 o 
  -4   7   4      461.64      556.84     31.27 o 
  -3   7   4      319.92      418.06     36.54 o 
  -2   7   4     1965.02     2269.33     50.85 o 
  -1   7   4     2807.90     3412.68     48.88 o 
   0   7   4      787.98      763.55     37.33 o 
   1   7   4      102.60       65.07     31.93 o 
   2   7   4     1343.89     1083.05     42.39 o 
   3   7   4        6.74       19.51     35.53 o 
   4   7   4      363.34      386.49     38.13 o 
   5   7   4       26.91       75.42     36.98 o 
   6   7   4       19.66       19.78     33.17 o 
   7   7   4       16.69       54.47     32.25 o 
   8   7   4       61.62      131.03     33.62 o 
   9   7   4      174.61      123.68     35.93 o 
  10   7   4      346.86      352.06     32.01 o 
  11   7   4     1476.87     1446.38     37.99 o 
  12   7   4        2.45       85.91     28.60 o 
  13   7   4      220.40      234.39     25.02 o 
  14   7   4        1.50      -12.54     31.16 o 
  15   7   4       92.37        9.79     29.64 o 
  16   7   4       93.19       50.48     29.27 o 
  17   7   4        0.36      -10.10     43.94 o 
  18   7   4        0.02       32.69     27.93 o 
  19   7   4       19.83      -25.03     48.18 o 
 -20   8   4        8.15       41.79     29.07 o 
 -19   8   4        6.58        2.89     28.12 o 
 -18   8   4       59.49       83.40     30.56 o 
 -17   8   4       30.53       49.12     26.41 o 
 -16   8   4        7.52       34.48     34.31 o 
 -15   8   4        0.01        7.61     30.30 o 
 -14   8   4       24.60       15.71     34.72 o 
 -13   8   4      207.29      180.62     42.03 o 
 -12   8   4      110.41      105.72     37.56 o 
 -11   8   4       32.23       47.23     38.35 o 
 -10   8   4      138.14      117.08     32.98 o 
  -9   8   4      437.36      332.88     38.10 o 
  -8   8   4      532.77      516.88     39.09 o 
  -7   8   4       48.26       19.63     34.01 o 
  -6   8   4      264.64      177.37     29.41 o 
  -5   8   4       25.74       26.08     32.06 o 
  -4   8   4        2.62       20.54     33.57 o 
  -3   8   4     1631.53     1863.57     43.12 o 
  -2   8   4      306.64      297.48     31.13 o 
  -1   8   4        0.91        3.92     34.79 o 
   0   8   4     1254.04     1241.15     42.45 o 
   1   8   4        6.72       32.74     34.42 o 
   2   8   4      903.53      773.87     39.44 o 
   3   8   4      239.89      200.77     33.07 o 
   4   8   4      135.42       87.63     42.54 o 
   5   8   4      121.17       96.35     38.85 o 
   6   8   4      182.52      262.51     37.29 o 
   7   8   4        5.17        4.64     30.11 o 
   8   8   4        6.87       32.63     31.71 o 
   9   8   4      556.73      562.33     34.28 o 
  10   8   4       69.54       82.11     27.48 o 
  11   8   4        4.73       48.56     25.79 o 
  12   8   4        9.75       10.66     39.35 o 
  13   8   4      147.92      128.89     28.81 o 
  14   8   4        6.96      -37.61     40.07 o 
  15   8   4       19.48       55.17     70.69 o 
  16   8   4       14.32       11.94     31.97 o 
  17   8   4       40.66       49.64     35.94 o 
  18   8   4        0.00       66.83     43.93 o 
 -19   9   4       27.12       50.61     34.80 o 
 -18   9   4        6.18      -32.32     32.32 o 
 -17   9   4      243.70      172.17     31.01 o 
 -16   9   4        6.97       54.07     25.86 o 
 -15   9   4      207.73      198.57     34.73 o 
 -14   9   4       19.96       51.20     39.34 o 
 -13   9   4      114.52       66.43     35.67 o 
 -12   9   4       15.12       -7.61     40.19 o 
 -11   9   4        3.76       59.87     41.21 o 
 -10   9   4     1828.84     1411.10     60.60 o 
  -9   9   4      215.48      240.57     32.25 o 
  -8   9   4      484.05      383.05     36.17 o 
  -7   9   4      543.70      398.38     37.83 o 
  -6   9   4      600.21      641.87     39.47 o 
  -5   9   4       47.46        1.01     31.73 o 
  -4   9   4     1076.82     1061.79     38.86 o 
  -3   9   4      308.86      281.39     36.43 o 
  -2   9   4     1791.93     1637.39     41.21 o 
  -1   9   4      771.57      664.09     35.91 o 
   0   9   4       79.14       48.59     29.77 o 
   1   9   4       19.18      -17.08     37.40 o 
   2   9   4       25.49       28.10     39.83 o 
   3   9   4      195.34      201.47     37.03 o 
   4   9   4       71.50      126.47     37.84 o 
   5   9   4      199.95      180.81     36.07 o 
   6   9   4       99.26      102.91     34.64 o 
   7   9   4       45.43       45.63     34.35 o 
   8   9   4      251.27      324.01     37.87 o 
   9   9   4      141.54      130.60     40.47 o 
  10   9   4      242.90      279.43     30.37 o 
  11   9   4        1.05       11.56     24.01 o 
  12   9   4        0.01       29.65     30.31 o 
  13   9   4       16.93       83.26     30.63 o 
  14   9   4       11.96        8.55     38.90 o 
  15   9   4        0.71       14.05     30.34 o 
  16   9   4       39.04       46.35     32.32 o 
 -17  10   4       43.82       52.30     31.68 o 
 -16  10   4        1.95       50.47     33.04 o 
 -15  10   4       26.14       62.21     33.13 o 
 -14  10   4        7.93       51.89     32.06 o 
 -13  10   4       45.42       81.85     33.78 o 
 -12  10   4       74.09      102.50     36.05 o 
 -11  10   4       62.39      107.18     39.79 o 
 -10  10   4        1.76       66.90     30.87 o 
  -9  10   4      155.82       94.03     30.20 o 
  -8  10   4       54.55       91.00     30.52 o 
  -7  10   4      113.13      127.67     30.14 o 
  -6  10   4       94.95      127.15     26.84 o 
  -5  10   4       22.88       68.57     29.44 o 
  -4  10   4       25.07       27.80     33.42 o 
  -3  10   4        1.79       45.89     30.81 o 
  -2  10   4       29.87       46.35     32.99 o 
  -1  10   4      166.30      212.32     33.43 o 
   0  10   4       24.47       29.59     33.92 o 
   1  10   4       36.15       37.45     29.29 o 
   2  10   4       29.17       21.11     32.42 o 
   3  10   4      159.53      133.17     32.74 o 
   4  10   4        0.58      -25.68     55.60 o 
   5  10   4      253.34      358.21     72.25 o 
   6  10   4        3.48      -35.77     35.77 o 
   7  10   4       92.20      121.79     28.58 o 
   8  10   4        2.93        5.62     34.30 o 
   9  10   4       40.48       74.43     26.12 o 
  10  10   4       17.76        1.34     24.73 o 
  11  10   4       34.06       69.72     31.65 o 
  12  10   4       28.17       66.99     34.22 o 
  13  10   4        9.66       59.78     27.80 o 
  14  10   4        0.94       43.36     37.38 o 
  15  10   4        7.78       42.42     31.39 o 
 -15  11   4       17.03      -12.88     29.89 o 
 -14  11   4        2.39      -41.42     43.52 o 
 -13  11   4       13.40      -14.76     29.44 o 
 -12  11   4       15.62       58.70     39.25 o 
 -11  11   4       13.06      -21.95     28.44 o 
 -10  11   4        0.24       46.50     32.63 o 
  -9  11   4        0.55      -10.28     32.85 o 
  -8  11   4       96.83      141.98     34.64 o 
  -7  11   4       30.48       39.15     33.61 o 
  -6  11   4      120.72      118.72     29.32 o 
  -5  11   4        0.16      -31.77     31.77 o 
  -4  11   4      103.95       76.33     29.68 o 
  -3  11   4        6.93       30.37     31.48 o 
  -2  11   4      303.18      285.11     29.66 o 
  -1  11   4        4.37       25.13     30.05 o 
   0  11   4       42.29       70.69     28.39 o 
   1  11   4       12.26       23.77     32.44 o 
   2  11   4        3.39       56.24     36.34 o 
   3  11   4       52.73       54.51     32.17 o 
   4  11   4       47.67       50.03     38.12 o 
   5  11   4      228.64      251.03     40.82 o 
   6  11   4        7.18        8.73     30.22 o 
   7  11   4      449.98      371.90     30.20 o 
   8  11   4        6.09       27.72     35.27 o 
   9  11   4        1.65      -11.00     31.19 o 
  10  11   4        1.51       28.28     30.42 o 
  11  11   4       17.58       21.04     29.12 o 
  12  11   4        8.15       42.07     33.27 o 
  13  11   4       13.73      -16.29     28.33 o 
 -12  12   4        4.96       22.47     39.01 o 
 -11  12   4       37.66       59.21     30.21 o 
 -10  12   4        1.06        7.81     37.45 o 
  -9  12   4       30.15       77.30     31.91 o 
  -8  12   4        3.24        6.97     29.63 o 
  -7  12   4        3.25      -16.20     32.71 o 
  -6  12   4       65.49      111.31     30.85 o 
  -5  12   4       93.90      102.48     34.71 o 
  -4  12   4       76.89       74.12     34.57 o 
  -3  12   4       11.61       83.23     41.81 o 
  -2  12   4        0.85       -0.67     31.94 o 
  -1  12   4      178.69      183.57     27.29 o 
   0  12   4        5.70       -7.67     30.40 o 
   1  12   4      150.93       76.09     29.33 o 
   2  12   4        0.17       11.45     35.92 o 
   3  12   4       47.85       75.49     31.19 o 
   4  12   4       19.06       73.64     38.24 o 
   5  12   4        4.69        3.27     33.98 o 
   6  12   4       14.69       15.48     29.31 o 
   7  12   4        2.68      -25.95     33.05 o 
   8  12   4        0.20      -15.73     31.40 o 
   9  12   4        0.50       62.69     30.93 o 
  10  12   4        0.72       53.26     34.47 o 
  -9  13   4        1.30       33.69     87.21 o 
  -8  13   4       18.03       11.06     32.93 o 
  -7  13   4        0.92       26.41     36.36 o 
  -6  13   4       16.74       19.64     30.44 o 
  -5  13   4       35.50       -6.42     32.04 o 
  -4  13   4       63.31       93.13     32.88 o 
  -3  13   4        2.23       22.61     33.17 o 
  -2  13   4       15.94       24.61     31.24 o 
  -1  13   4       20.58       24.40     30.20 o 
   0  13   4       55.61       96.02     32.27 o 
   1  13   4       13.58       -5.63     33.22 o 
   2  13   4       22.96       26.44     35.15 o 
   3  13   4       30.47       31.32     31.34 o 
   4  13   4        4.57       31.99     30.75 o 
   5  13   4       33.59        5.75     28.74 o 
   6  13   4       11.11       16.26     30.44 o 
 -25   1   5       82.43       49.76     46.67 o 
 -24   1   5      111.25       20.29     48.00 o 
 -23   1   5      108.93       95.13     38.87 o 
 -22   1   5       58.81       31.44     33.34 o 
 -21   1   5       64.41       46.89     39.42 o 
 -20   1   5      206.29      187.57     64.82 o 
 -19   1   5      205.53      174.44     49.80 o 
 -18   1   5      163.27      138.45     41.18 o 
 -17   1   5      108.20      158.42     79.05 o 
 -16   1   5       71.29       50.94     52.46 o 
 -15   1   5       67.13       -3.69     35.28 o 
 -14   1   5     1168.95     1332.02    127.57 o 
 -13   1   5      347.15      504.96     46.79 o 
 -12   1   5        0.00       -1.37     73.52 o 
 -11   1   5      495.11      452.29     46.48 o 
 -10   1   5     5993.32     6664.65    123.44 o 
  -9   1   5     3587.81     3171.55     74.66 o 
  -8   1   5     2994.35     3050.02    196.30 o 
  -7   1   5        0.75      -53.27     63.25 o 
  -6   1   5       27.63       33.43     64.75 o 
  -5   1   5     4925.21     4636.84    170.90 o 
  -4   1   5       29.67       43.29     40.41 o 
  -3   1   5     5751.23     5862.94    357.84 o 
  -2   1   5     1252.85     1185.15     52.34 o 
  -1   1   5     2691.25     3846.78     71.25 o 
   0   1   5      106.03       45.71     37.49 o 
   1   1   5     6806.86     6013.76     82.81 o 
   2   1   5      328.47      327.17     30.89 o 
   3   1   5     4769.69     4094.16     43.18 o 
   4   1   5      491.11      505.96     33.35 o 
   5   1   5        4.15       28.55     28.62 o 
   6   1   5      512.72      510.18     30.86 o 
   7   1   5     3162.85     3244.49     35.27 o 
   8   1   5       13.07       20.17     20.02 o 
   9   1   5     1687.81     1365.01     30.98 o 
  10   1   5     1411.06     1441.81     27.58 o 
  11   1   5        2.11       15.38     24.01 o 
  12   1   5      339.16      474.02     27.49 o 
  13   1   5      424.62      379.00     28.81 o 
  14   1   5      575.64      563.27     26.32 o 
  15   1   5       63.73       42.26     23.51 o 
  16   1   5      162.55      188.64     24.11 o 
  17   1   5      268.80      280.96     24.38 o 
  18   1   5        6.37       15.03     22.70 o 
  19   1   5        5.48       30.16     32.64 o 
  20   1   5       21.10       11.50     24.05 o 
  21   1   5       22.89       45.45     24.16 o 
  22   1   5       20.37       41.05     24.74 o 
 -24   2   5       23.51       -5.45     31.10 o 
 -23   2   5      162.05      144.65     32.65 o 
 -22   2   5       14.71       -8.07     45.59 o 
 -21   2   5       99.44       99.22     43.25 o 
 -20   2   5       34.46       72.76     38.86 o 
 -19   2   5        6.00       28.68     33.37 o 
 -18   2   5       27.52       71.41     48.03 o 
 -17   2   5       57.02      103.05     49.18 o 
 -16   2   5        0.39       -4.14     40.05 o 
 -15   2   5     1350.07     1454.24     49.37 o 
 -14   2   5       10.51       46.03     32.71 o 
 -13   2   5      145.92      267.38     34.97 o 
 -12   2   5      439.69      420.55     46.85 o 
 -11   2   5        8.99       21.27     51.65 o 
 -10   2   5     2207.32     2179.00    132.66 o 
  -9   2   5       58.64       24.15     57.20 o 
  -8   2   5     4409.39     4445.27    197.02 o 
  -7   2   5     4188.17     3831.91    109.49 o 
  -6   2   5      127.14       87.07     50.61 o 
  -5   2   5     1952.24     2335.69     76.81 o 
  -4   2   5     6339.54     6875.64    184.89 o 
  -3   2   5    14180.50    12926.74    103.18 o 
  -2   2   5      151.74      132.82     41.44 o 
  -1   2   5     8999.56     7997.53    169.47 o 
   0   2   5     2369.32     3196.84     54.22 o 
   1   2   5     3741.15     3613.24     56.34 o 
   2   2   5     5516.21     6719.46     98.52 o 
   3   2   5     2667.22     2463.92     39.37 o 
   4   2   5     4889.12     4384.64     63.23 o 
   5   2   5     1548.57     1602.42     33.86 o 
   6   2   5      262.76      196.41     26.71 o 
   7   2   5       57.50       31.68     29.44 o 
   8   2   5      390.06      445.93     25.50 o 
   9   2   5        0.12      -17.40     24.59 o 
  10   2   5      808.79     1056.62     29.30 o 
  11   2   5     1250.64     1267.87     45.80 o 
  12   2   5       24.93      -23.71     25.51 o 
  13   2   5      154.53      259.88     27.92 o 
  14   2   5      345.50      304.46     25.92 o 
  15   2   5       50.91       87.94     26.24 o 
  16   2   5       79.98       80.35     24.63 o 
  17   2   5       21.17       55.25     21.22 o 
  18   2   5        1.36       -0.17     24.10 o 
  19   2   5       56.28       67.43     23.44 o 
  20   2   5       38.73       34.71     22.80 o 
  21   2   5       46.39       67.07     24.45 o 
  22   2   5        3.51       39.93     70.13 o 
 -24   3   5       17.33       35.83     28.30 o 
 -23   3   5        0.04      -28.40     28.40 o 
 -22   3   5       51.96       49.32     31.45 o 
 -21   3   5        0.57       -0.03     30.10 o 
 -20   3   5       14.67       62.84     38.28 o 
 -19   3   5        4.46       60.06     32.02 o 
 -18   3   5       95.10      176.60     31.09 o 
 -17   3   5      364.68      450.97     34.74 o 
 -16   3   5       25.14       28.95     41.47 o 
 -15   3   5        4.13       22.89     42.68 o 
 -14   3   5      677.14      733.65     36.24 o 
 -13   3   5      531.68      660.19     40.68 o 
 -12   3   5        0.27       66.40     66.47 o 
 -11   3   5      363.84      498.15     50.05 o 
 -10   3   5     2062.10     2133.02    107.21 o 
  -9   3   5       33.95      315.02     58.21 o 
  -8   3   5     2175.27     2226.28     62.91 o 
  -7   3   5     1404.38     1544.44    110.31 o 
  -6   3   5      407.09      400.36     40.74 o 
  -5   3   5     1087.19     1009.88     56.96 o 
  -4   3   5     5623.65     5985.14    138.07 o 
  -3   3   5     1624.66     1224.70     47.94 o 
  -2   3   5     8107.53     7769.25     79.77 o 
  -1   3   5     2953.85     3962.85     59.88 o 
   0   3   5     8025.82     8766.25    152.11 o 
   1   3   5      386.90      631.73     39.63 o 
   2   3   5      310.34      151.64     37.67 o 
   3   3   5        4.60       28.29     30.57 o 
   4   3   5      295.09      260.51     30.24 o 
   5   3   5      271.56      206.53     31.40 o 
   6   3   5      475.54      483.22     36.08 o 
   7   3   5     2044.21     2043.18     45.03 o 
   8   3   5        2.38       12.76     25.02 o 
   9   3   5       15.50       23.46     28.73 o 
  10   3   5      302.58      318.80     27.94 o 
  11   3   5       83.54       61.98     27.63 o 
  12   3   5        2.97       -1.73     28.72 o 
  13   3   5      495.04      485.93     32.23 o 
  14   3   5       18.19       -0.78     24.00 o 
  15   3   5       16.08       19.06     24.44 o 
  16   3   5      291.98      255.11     26.37 o 
  17   3   5       27.52       40.33     24.42 o 
  18   3   5       30.28       49.63     25.09 o 
  19   3   5        3.12        9.82     21.83 o 
  20   3   5       16.80       10.55     26.38 o 
  21   3   5      113.62      149.04     29.85 o 
 -24   4   5       87.69      133.86     41.92 o 
 -23   4   5       10.10       36.22     31.76 o 
 -22   4   5      107.47      111.87     30.48 o 
 -21   4   5      195.88      186.47     26.67 o 
 -20   4   5      211.07      124.87     29.68 o 
 -19   4   5       64.93       32.53     26.88 o 
 -18   4   5        6.04       -4.52     29.07 o 
 -17   4   5      586.77      590.13     36.88 o 
 -16   4   5       12.22      -15.30     47.42 o 
 -15   4   5     1147.55     1281.18     64.82 o 
 -14   4   5        3.48       21.31     32.04 o 
 -13   4   5      480.68      593.94     54.81 o 
 -12   4   5       18.57       81.19     51.54 o 
 -11   4   5       27.43       10.73     41.51 o 
 -10   4   5      415.88      370.66     58.64 o 
  -9   4   5       71.22       87.55     39.52 o 
  -8   4   5        0.00       41.43     43.88 o 
  -7   4   5     1899.10     2327.01     56.67 o 
  -6   4   5     1597.37     1484.98     59.95 o 
  -5   4   5     2442.74     2716.75     55.39 o 
  -4   4   5     6073.26     6734.60    155.49 o 
  -3   4   5      350.32      260.16     41.86 o 
  -2   4   5      833.63      998.58     49.38 o 
  -1   4   5     4842.45     4900.25    131.51 o 
   0   4   5     9022.05     8872.77    127.99 o 
   1   4   5      107.76      107.64     35.05 o 
   2   4   5     2264.63     1912.64     49.57 o 
   3   4   5      562.66      499.69     39.20 o 
   4   4   5     1644.84     1759.43     48.66 o 
   5   4   5      290.70      206.25     31.60 o 
   6   4   5      233.77      240.22     32.78 o 
   7   4   5       48.22       52.28     26.65 o 
   8   4   5     1124.62     1301.21     38.16 o 
   9   4   5      500.07      632.18     29.98 o 
  10   4   5       42.67       30.21     29.31 o 
  11   4   5      874.43      805.50     34.11 o 
  12   4   5        0.00        3.13     29.80 o 
  13   4   5      403.22      366.47     28.23 o 
  14   4   5       98.96      121.46     28.09 o 
  15   4   5      510.21      549.75     30.92 o 
  16   4   5      185.87      240.94     27.49 o 
  17   4   5       12.87       36.01     33.27 o 
  18   4   5       62.17       67.60     31.06 o 
  19   4   5       45.41       61.80     31.61 o 
  20   4   5       16.77       74.63     28.31 o 
  21   4   5        1.71       36.21     26.61 o 
 -23   5   5        8.37       18.12     29.51 o 
 -22   5   5       11.29      -12.95     32.42 o 
 -21   5   5       32.95       57.63     34.15 o 
 -20   5   5        0.02        5.91     32.76 o 
 -19   5   5        3.48       25.91     29.48 o 
 -18   5   5      180.73      185.36     26.76 o 
 -17   5   5        9.06       32.65     30.38 o 
 -16   5   5       48.62       55.05     30.77 o 
 -15   5   5      294.86      266.06     33.41 o 
 -14   5   5      109.48       63.80     37.15 o 
 -13   5   5       19.07       52.68     30.69 o 
 -12   5   5      644.11      802.10     40.78 o 
 -11   5   5        0.01       52.43     32.37 o 
 -10   5   5      336.65      310.21     34.38 o 
  -9   5   5     1219.86     1188.80     48.24 o 
  -8   5   5     3034.90     2878.62     64.47 o 
  -7   5   5        3.93       13.99     41.87 o 
  -6   5   5      924.49     1010.45     43.39 o 
  -5   5   5      339.23      282.41     38.76 o 
  -4   5   5     4101.76     3850.15    202.40 o 
  -3   5   5        0.08       26.86     48.51 o 
  -2   5   5     2276.97     2436.01     55.15 o 
  -1   5   5       26.31       25.11     37.08 o 
   0   5   5       22.25       10.06     36.51 o 
   1   5   5      214.33      306.96     36.89 o 
   2   5   5     3632.06     3175.41     81.16 o 
   3   5   5       16.72       38.88     31.96 o 
   4   5   5       90.72      154.15     38.92 o 
   5   5   5       33.32       74.63     31.23 o 
   6   5   5        0.42      -38.39     38.39 o 
   7   5   5       38.74       67.72     41.67 o 
   8   5   5      105.42      174.31     34.22 o 
   9   5   5       18.95       53.17     32.47 o 
  10   5   5       95.57      127.77     30.23 o 
  11   5   5       70.00       58.30     29.58 o 
  12   5   5      264.78      269.27     41.96 o 
  13   5   5        2.71       91.18     30.28 o 
  14   5   5      164.79      142.45     36.07 o 
  15   5   5       70.21      132.71     31.35 o 
  16   5   5        5.08      115.53     37.93 o 
  17   5   5        0.10        0.19     42.31 o 
  18   5   5        0.19       48.02     34.64 o 
  19   5   5       52.55       88.00     34.67 o 
  20   5   5        3.09       91.43     30.45 o 
 -22   6   5        1.96       35.08     33.07 o 
 -21   6   5        5.69       56.72     32.15 o 
 -20   6   5        0.34      -12.02     29.57 o 
 -19   6   5       49.97       22.67     31.43 o 
 -18   6   5       93.33       52.03     24.80 o 
 -17   6   5       23.69       26.50     24.60 o 
 -16   6   5      142.32      204.24     26.89 o 
 -15   6   5        5.55       10.52     27.83 o 
 -14   6   5        5.74       34.03     34.65 o 
 -13   6   5      109.18       93.03     42.66 o 
 -12   6   5       63.09      116.85     43.69 o 
 -11   6   5      204.50      116.51     36.95 o 
 -10   6   5      108.52      177.49     37.59 o 
  -9   6   5      290.62      326.06     33.49 o 
  -8   6   5      525.33      675.58     33.93 o 
  -7   6   5       39.19       46.13     34.37 o 
  -6   6   5       49.41       -8.78     29.57 o 
  -5   6   5      211.18      185.01     34.43 o 
  -4   6   5     1467.35     1359.36     46.96 o 
  -3   6   5      432.35      334.97     46.83 o 
  -2   6   5      113.48      135.33     41.56 o 
  -1   6   5       51.82       53.91     34.68 o 
   0   6   5      219.08       88.51     35.47 o 
   1   6   5      107.13       88.56     33.87 o 
   2   6   5      209.19      330.26     34.96 o 
   3   6   5      326.28      390.77     36.82 o 
   4   6   5     1089.51      935.34     43.73 o 
   5   6   5       46.41       36.55     43.81 o 
   6   6   5      270.61      201.62     30.85 o 
   7   6   5        0.10       52.95     33.58 o 
   8   6   5        2.91      -13.76     26.67 o 
   9   6   5       39.83      167.11     54.07 o 
  10   6   5       20.38       57.13     36.16 o 
  11   6   5       28.94        9.92     34.70 o 
  12   6   5       23.76       40.44     25.14 o 
  13   6   5        9.80       10.08     27.09 o 
  14   6   5       46.12       -5.24     28.51 o 
  15   6   5      132.94      157.58     33.05 o 
  16   6   5        4.52       11.46     60.52 o 
  17   6   5        4.59        3.06     28.93 o 
  18   6   5       20.64       15.18     29.57 o 
  19   6   5       41.00       70.41     30.19 o 
 -21   7   5        6.84      -31.67     31.67 o 
 -20   7   5        8.27       41.74     32.06 o 
 -19   7   5        0.10        7.19     31.84 o 
 -18   7   5      125.78      102.43     30.64 o 
 -17   7   5      180.25      208.14     33.95 o 
 -16   7   5       78.05       82.99     32.55 o 
 -15   7   5      424.99      505.69     59.80 o 
 -14   7   5      141.83      110.71     45.80 o 
 -13   7   5        0.03       41.89     41.54 o 
 -12   7   5     1359.57     1420.88     44.71 o 
 -11   7   5        1.45       17.98     37.62 o 
 -10   7   5      202.20      157.53     39.03 o 
  -9   7   5     1500.11     1405.55     55.78 o 
  -8   7   5     1015.35     1155.71     39.57 o 
  -7   7   5       18.53       60.27     34.39 o 
  -6   7   5     1554.99     1679.93     47.13 o 
  -5   7   5       32.31       33.48     32.89 o 
  -4   7   5       49.16       88.87     49.52 o 
  -3   7   5      117.33       90.74     39.82 o 
  -2   7   5      186.90      231.90     35.32 o 
  -1   7   5     1003.50      798.22     38.50 o 
   0   7   5      103.33       80.88     31.59 o 
   1   7   5      235.10      201.76     36.08 o 
   2   7   5      149.27      152.34     34.32 o 
   3   7   5      253.50      231.48     38.08 o 
   4   7   5      367.31      567.37     39.98 o 
   5   7   5      577.18      640.10     45.76 o 
   6   7   5       30.79      -10.33     36.30 o 
   7   7   5        8.36       30.10     29.71 o 
   8   7   5       35.74       98.87     30.23 o 
   9   7   5      125.62      113.87     29.17 o 
  10   7   5      147.49      144.74     27.65 o 
  11   7   5       58.24       50.15     26.03 o 
  12   7   5      119.62       55.74     29.72 o 
  13   7   5      204.81      251.03     52.67 o 
  14   7   5       26.99        6.51     39.65 o 
  15   7   5        0.69      -25.31     34.38 o 
  16   7   5       19.44       46.77     29.12 o 
  17   7   5        1.25       11.26     31.75 o 
  18   7   5      104.30       65.52     28.08 o 
 -20   8   5        0.00       54.73     28.02 o 
 -19   8   5       54.37       67.36     29.52 o 
 -18   8   5        1.37      -31.13     31.13 o 
 -17   8   5       37.99      102.71     29.02 o 
 -16   8   5       13.26       52.05     30.87 o 
 -15   8   5        3.01       42.49     46.48 o 
 -14   8   5        6.96        7.40     44.06 o 
 -13   8   5       30.93       79.19     33.91 o 
 -12   8   5      115.72      193.78     40.58 o 
 -11   8   5        0.21       28.46     42.36 o 
 -10   8   5     1089.50      949.23     36.33 o 
  -9   8   5       42.08       29.36     33.96 o 
  -8   8   5      184.13      125.44     37.69 o 
  -7   8   5        4.11       48.41     34.83 o 
  -6   8   5      223.73      223.64     39.40 o 
  -5   8   5       34.81        7.78     37.56 o 
  -4   8   5        0.06       17.89     36.83 o 
  -3   8   5      100.70      105.81     43.19 o 
  -2   8   5       99.35      141.84     34.52 o 
  -1   8   5        2.18        5.91     34.01 o 
   0   8   5       29.54       89.71     34.12 o 
   1   8   5       44.58       82.16     37.79 o 
   2   8   5      119.78      155.09     37.73 o 
   3   8   5       63.10       16.94     37.97 o 
   4   8   5      101.23      110.27     37.02 o 
   5   8   5      351.22      331.72     34.90 o 
   6   8   5      164.07      159.93     33.04 o 
   7   8   5      223.82      204.10     36.44 o 
   8   8   5       15.99       28.37     27.18 o 
   9   8   5      265.24      271.95     34.11 o 
  10   8   5      385.78      371.08     34.44 o 
  11   8   5       39.84       27.40     32.62 o 
  12   8   5       48.02       75.15     28.76 o 
  13   8   5       84.01      107.99     30.03 o 
  14   8   5        0.05       19.34     30.34 o 
  15   8   5       15.50       44.14     34.09 o 
  16   8   5        3.10       37.56     35.28 o 
  17   8   5       18.09       27.71     27.09 o 
 -19   9   5       28.80      -13.51     33.45 o 
 -18   9   5       17.85       12.92     26.34 o 
 -17   9   5        9.71       25.52     35.46 o 
 -16   9   5        0.00        3.14     30.00 o 
 -15   9   5        3.53       16.72     41.05 o 
 -14   9   5       19.54       25.93     48.97 o 
 -13   9   5       10.26       29.39     33.93 o 
 -12   9   5      116.92      141.77     34.66 o 
 -11   9   5      395.24      415.67     34.14 o 
 -10   9   5      371.36      374.13     26.13 o 
  -9   9   5      163.16      144.58     30.74 o 
  -8   9   5      105.75      113.97     31.66 o 
  -7   9   5       30.25       -2.40     35.86 o 
  -6   9   5        3.69        0.96     35.09 o 
  -5   9   5       11.03       28.43     37.24 o 
  -4   9   5      121.50       55.03     34.30 o 
  -3   9   5       42.36       27.70     44.24 o 
  -2   9   5      462.56      605.72     37.30 o 
  -1   9   5      113.66      102.20     38.41 o 
   0   9   5       53.91       95.85     36.71 o 
   1   9   5      585.29      607.54     39.47 o 
   2   9   5      175.77      239.34     39.74 o 
   3   9   5       49.23       44.11     32.52 o 
   4   9   5       73.82       64.39     41.40 o 
   5   9   5      164.36      193.33     52.33 o 
   6   9   5      221.77      293.17     35.89 o 
   7   9   5       64.29       36.51     35.79 o 
   8   9   5        2.06      -15.05     29.58 o 
   9   9   5       25.72       55.96     29.34 o 
  10   9   5       25.58       26.84     33.58 o 
  11   9   5       12.46       84.65     32.55 o 
  12   9   5        1.62       18.42     33.01 o 
  13   9   5       20.95       46.61     26.06 o 
  14   9   5        3.32       34.10     32.56 o 
  15   9   5       47.83       15.76     29.45 o 
  16   9   5        4.76       94.00     29.16 o 
 -17  10   5      223.73      254.26     32.52 o 
 -16  10   5        6.25        5.79     35.07 o 
 -15  10   5        6.09       26.39     40.06 o 
 -14  10   5       45.32       27.55     35.85 o 
 -13  10   5        3.38       73.13     39.94 o 
 -12  10   5       74.88       79.56     38.05 o 
 -11  10   5       46.37       38.84     33.41 o 
 -10  10   5       26.48        0.63     26.92 o 
  -9  10   5      119.46      115.28     29.96 o 
  -8  10   5       14.49       35.22     29.24 o 
  -7  10   5       22.28       23.23     28.77 o 
  -6  10   5        1.99       25.68     33.23 o 
  -5  10   5       10.17       45.18     30.04 o 
  -4  10   5       66.30       86.01     33.47 o 
  -3  10   5       70.09      136.58     34.23 o 
  -2  10   5       13.30       43.06     35.84 o 
  -1  10   5      122.40       86.45     35.39 o 
   0  10   5        0.73       60.75     35.58 o 
   1  10   5        2.62       53.80     33.29 o 
   2  10   5       21.45       59.68     28.29 o 
   3  10   5      579.98      672.86     39.43 o 
   4  10   5       39.28       28.89     31.14 o 
   5  10   5      503.23      511.66     37.91 o 
   6  10   5        0.42       12.53     30.06 o 
   7  10   5      111.27      238.84     28.67 o 
   8  10   5       23.46       81.55     29.33 o 
   9  10   5       81.63       71.10     33.15 o 
  10  10   5        1.07       15.66     29.09 o 
  11  10   5        2.07       62.88     30.06 o 
  12  10   5        0.95       -6.80     27.03 o 
  13  10   5       11.07       27.07     26.45 o 
  14  10   5       19.26      -37.30     37.88 o 
 -15  11   5        0.14       10.67     49.57 o 
 -14  11   5       16.25       37.50     38.15 o 
 -13  11   5        8.32        2.80     40.99 o 
 -12  11   5        3.61      -14.21     36.85 o 
 -11  11   5       36.07       65.37     32.73 o 
 -10  11   5        2.10       15.11     35.85 o 
  -9  11   5       11.58       36.82     33.42 o 
  -8  11   5        1.60       15.51     33.28 o 
  -7  11   5       82.30       36.76     34.29 o 
  -6  11   5        6.82       59.44     33.75 o 
  -5  11   5       32.72       53.80     29.28 o 
  -4  11   5       22.77        9.48     28.82 o 
  -3  11   5      158.85      133.49     30.87 o 
  -2  11   5        0.48        7.02     34.81 o 
  -1  11   5        4.94        3.19     31.12 o 
   0  11   5       37.09       54.13     29.43 o 
   1  11   5        0.06       25.18     34.27 o 
   2  11   5        0.11      -14.02     35.44 o 
   3  11   5       38.78       76.00     38.66 o 
   4  11   5       65.93       77.02     30.48 o 
   5  11   5       54.05      -34.77     34.77 o 
   6  11   5      173.43      179.47     34.15 o 
   7  11   5        7.76        8.77     28.35 o 
   8  11   5        7.22      108.51     33.61 o 
   9  11   5       11.49       36.88     34.58 o 
  10  11   5       14.28       45.84     28.56 o 
  11  11   5       12.36        9.81     28.74 o 
  12  11   5        1.79       43.16     39.99 o 
 -12  12   5       87.72       73.63     35.00 o 
 -11  12   5       20.26        1.63     37.69 o 
 -10  12   5       23.88       30.68     32.85 o 
  -9  12   5        7.84       16.89     38.00 o 
  -8  12   5        0.44       45.03     33.00 o 
  -7  12   5        0.00       24.26     32.49 o 
  -6  12   5       12.41       -5.77     33.23 o 
  -5  12   5       17.45        5.06     33.87 o 
  -4  12   5       20.42        7.93     33.71 o 
  -3  12   5        0.00       42.66     37.41 o 
  -2  12   5       35.46       30.30     32.12 o 
  -1  12   5       20.78       47.07     34.40 o 
   0  12   5      149.13      143.84     35.07 o 
   1  12   5       62.89       37.39     29.19 o 
   2  12   5        0.24       18.65     33.57 o 
   3  12   5        0.97       19.49     37.61 o 
   4  12   5       29.63       -2.36     29.71 o 
   5  12   5       39.02       12.57     34.98 o 
   6  12   5       40.12       25.25     27.88 o 
   7  12   5       18.12      -10.96     30.49 o 
   8  12   5       57.19       94.02     29.89 o 
   9  12   5        0.41       29.48     34.14 o 
  -8  13   5       48.60       50.60     40.61 o 
  -7  13   5        1.15        3.36     32.95 o 
  -6  13   5      125.73      103.18     33.72 o 
  -5  13   5       21.32       14.18     38.14 o 
  -4  13   5        0.01       16.92     39.22 o 
  -3  13   5        5.24       35.85     34.70 o 
  -2  13   5       13.81       15.95     38.39 o 
  -1  13   5        0.11      -22.72     34.76 o 
   0  13   5       10.60       26.53     31.17 o 
   1  13   5        5.40       29.44     29.54 o 
   2  13   5        0.29        1.38     30.93 o 
   3  13   5       30.23       40.35     37.81 o 
   4  13   5        0.09       12.59     37.87 o 
   5  13   5        7.62       23.70     33.23 o 
 -24   0   6       29.12       62.38     69.24 o 
 -23   0   6        7.80       53.63     66.04 o 
 -22   0   6      201.35      270.35     70.99 o 
 -21   0   6       35.79       26.40     65.94 o 
 -20   0   6      166.54      136.72     66.44 o 
 -19   0   6     1264.27     1494.08     82.55 o 
 -18   0   6      487.52      453.73     54.03 o 
 -17   0   6      338.93      301.70     75.66 o 
 -16   0   6       39.67       92.52     51.44 o 
 -15   0   6       65.10       79.60     72.03 o 
 -14   0   6     1190.03     1522.63     62.71 o 
 -13   0   6     2196.07     1934.57     67.26 o 
 -12   0   6     4643.65     3595.39     81.51 o 
 -11   0   6      257.45        9.18     53.27 o 
  -9   0   6       31.25      160.07     83.48 o 
  -8   0   6     1733.80     1223.23     73.08 o 
  -7   0   6     1006.65      547.29     66.73 o 
  -6   0   6     9088.56     8396.57    141.16 o 
  -5   0   6      338.62      277.48     91.87 o 
  -4   0   6    14070.75    13588.49    191.94 o 
  -3   0   6     1666.53     1247.34     71.65 o 
  -2   0   6     6628.96     7057.50    335.71 o 
  -1   0   6      149.78      111.86     65.94 o 
   0   0   6     7570.47     8158.90    149.79 o 
   1   0   6     1006.59      764.30     50.88 o 
   2   0   6    16096.60    15746.72    235.46 o 
   3   0   6      651.47      705.31     47.65 o 
   4   0   6    17346.21    17324.93    436.94 o 
   5   0   6       64.77        7.04     44.20 o 
   6   0   6     2939.20     2341.70     78.10 o 
   7   0   6     3888.21     3282.22     64.80 o 
   8   0   6      494.88      354.43     35.22 o 
   9   0   6     2192.11     1908.09     38.31 o 
  10   0   6       62.25       86.33     33.25 o 
  11   0   6       44.60       31.93     32.44 o 
  12   0   6     1001.92     1101.53     41.25 o 
  13   0   6      759.48      818.93     45.36 o 
  14   0   6     2108.95     1576.43     49.28 o 
  15   0   6        7.51      -11.26     53.16 o 
  16   0   6        1.15       20.42     32.73 o 
  17   0   6      173.11      115.39     33.31 o 
  18   0   6       26.55       67.04     36.76 o 
  19   0   6        2.29      -24.15     39.07 o 
  20   0   6       10.53      -15.81     33.19 o 
  21   0   6       27.75       25.16     32.74 o 
 -24   1   6       19.01       49.96     38.91 o 
 -23   1   6      124.13      156.97     48.09 o 
 -22   1   6        2.78       30.82     49.42 o 
 -21   1   6       42.81      -36.18     50.96 o 
 -20   1   6       10.19      -10.02     35.46 o 
 -19   1   6       35.33       20.57     37.13 o 
 -18   1   6       54.50      104.62     33.84 o 
 -17   1   6      561.47      441.72     53.61 o 
 -16   1   6      723.52      606.85     72.81 o 
 -15   1   6       67.64      131.09     41.53 o 
 -14   1   6      437.78      582.06     45.61 o 
 -13   1   6        4.68       62.80     41.44 o 
 -12   1   6      148.16      159.74     42.79 o 
 -11   1   6     1848.11     1291.83     53.06 o 
 -10   1   6      633.73      383.76     47.17 o 
  -9   1   6      267.42      376.55     58.41 o 
  -8   1   6      556.84      459.54     87.03 o 
  -7   1   6      305.96      341.99     64.03 o 
  -6   1   6      292.93      263.13     61.58 o 
  -5   1   6      202.11      216.09     38.83 o 
  -4   1   6    20344.23    20379.33    946.72 o 
  -3   1   6      526.93      832.21     46.09 o 
  -2   1   6      227.05      173.75     40.89 o 
  -1   1   6     4123.42     3393.51     53.56 o 
   0   1   6     2975.71     2337.23     47.82 o 
   1   1   6     6445.57     7415.11     79.86 o 
   2   1   6     1061.38      931.27     39.06 o 
   3   1   6     4287.51     4772.00     74.48 o 
   4   1   6     4802.99     5399.03     66.49 o 
   5   1   6     2787.18     2699.35     38.28 o 
   6   1   6     1679.47     1705.46     33.65 o 
   7   1   6      726.94      676.88     24.89 o 
   8   1   6        0.94       -4.44     22.65 o 
   9   1   6      387.97      539.91     25.37 o 
  10   1   6       18.53       36.04     25.74 o 
  11   1   6      240.43      391.59     25.67 o 
  12   1   6      303.36      370.65     33.07 o 
  13   1   6      124.92      144.38     28.12 o 
  14   1   6      313.89      319.19     24.64 o 
  15   1   6      632.49      614.52     26.38 o 
  16   1   6       38.44       33.25     23.74 o 
  17   1   6       18.14       37.30     25.58 o 
  18   1   6       46.30       59.85     26.61 o 
  19   1   6      111.72      108.56     23.09 o 
  20   1   6       22.14       74.38     23.06 o 
  21   1   6        3.57       33.11     25.05 o 
 -24   2   6       13.45      -37.81     37.81 o 
 -23   2   6        0.03       54.45     29.07 o 
 -22   2   6      160.54      147.61     34.79 o 
 -21   2   6        0.05      -14.20     37.52 o 
 -20   2   6        2.58       -1.18     36.96 o 
 -19   2   6      106.48      103.36     32.60 o 
 -18   2   6      368.53      388.26     50.62 o 
 -17   2   6       16.02       50.14     33.87 o 
 -16   2   6        0.00       23.45     52.97 o 
 -15   2   6        0.00       11.18     34.94 o 
 -14   2   6      185.76      165.40     32.59 o 
 -13   2   6        3.06      -37.71     37.71 o 
 -12   2   6       45.63      142.07     55.68 o 
 -11   2   6      541.29      306.11     46.26 o 
 -10   2   6      801.50      832.81     49.42 o 
  -9   2   6      481.54      481.43     46.79 o 
  -8   2   6     1425.40     1806.66     58.22 o 
  -7   2   6       86.77      181.36     42.00 o 
  -6   2   6      635.81      643.79     74.87 o 
  -5   2   6       28.90       45.13     38.50 o 
  -4   2   6    12580.73    14243.86    444.64 o 
  -3   2   6    14221.73    13148.26    304.12 o 
  -2   2   6     2433.71     3136.22     73.89 o 
  -1   2   6      341.18      316.56     38.71 o 
   0   2   6      107.94      105.31     35.29 o 
   1   2   6      131.16      179.11     41.17 o 
   2   2   6      821.44     1006.19     32.92 o 
   3   2   6      191.99      205.57     31.06 o 
   4   2   6      148.81      103.17     28.34 o 
   5   2   6       44.81       34.13     25.29 o 
   6   2   6      952.33      814.14     27.85 o 
   7   2   6      413.26      333.67     26.11 o 
   8   2   6     1072.11      949.55     30.01 o 
   9   2   6     1783.85     1824.90     52.75 o 
  10   2   6      591.56      550.47     26.61 o 
  11   2   6      225.59      157.67     24.40 o 
  12   2   6      100.60      137.47     28.16 o 
  13   2   6      440.27      354.72     27.93 o 
  14   2   6     1183.34     1125.19     30.14 o 
  15   2   6      420.83      382.06     27.81 o 
  16   2   6      185.46      218.50     25.15 o 
  17   2   6       17.39       25.96     23.10 o 
  18   2   6       20.38       77.11     23.47 o 
  19   2   6       65.18       50.82     26.99 o 
  20   2   6        0.05       27.76     22.12 o 
  21   2   6        0.76       48.11     26.47 o 
 -24   3   6       99.74       38.92     26.12 o 
 -23   3   6       50.93       19.34     27.40 o 
 -22   3   6       12.88       -7.85     27.00 o 
 -21   3   6       48.31       34.68     28.12 o 
 -20   3   6        0.34       29.94     42.90 o 
 -19   3   6        1.57      -12.78     46.87 o 
 -18   3   6       18.60       70.33     27.86 o 
 -17   3   6      419.17      469.79     37.97 o 
 -16   3   6      542.63      513.51     39.13 o 
 -15   3   6        2.71       12.15     34.44 o 
 -14   3   6       36.84       39.24     32.30 o 
 -13   3   6       14.94       -5.39     54.00 o 
 -12   3   6        0.02       38.55     53.23 o 
 -11   3   6      142.33      138.31     55.56 o 
 -10   3   6     1493.77     1443.94     55.89 o 
  -9   3   6      831.14     1106.54     59.93 o 
  -8   3   6      120.54       53.54     42.85 o 
  -7   3   6    10852.13    12763.40    470.02 o 
  -6   3   6      205.19      279.97     41.60 o 
  -5   3   6      226.97      226.90     50.62 o 
  -4   3   6      875.39     1042.48     66.46 o 
  -3   3   6     1581.61     1473.81     43.59 o 
  -2   3   6     7156.68     6295.63    137.53 o 
  -1   3   6      211.67      270.01     40.84 o 
   0   3   6     2067.74     1870.53     45.57 o 
   1   3   6       87.04       59.69     36.02 o 
   2   3   6     5199.68     4569.50     84.67 o 
   3   3   6     1894.12     1858.91     37.39 o 
   4   3   6      901.68      860.48     29.34 o 
   5   3   6     4026.81     3887.69     66.03 o 
   6   3   6     1072.48     1123.19     34.96 o 
   7   3   6      482.46      518.26     29.59 o 
   8   3   6        6.54       11.48     25.53 o 
   9   3   6     1272.63     1569.99     49.16 o 
  10   3   6      243.04      351.92     31.74 o 
  11   3   6      948.91      952.64     30.05 o 
  12   3   6        0.05      -25.73     25.73 o 
  13   3   6      379.75      338.95     27.84 o 
  14   3   6      197.32      276.54     26.35 o 
  15   3   6       22.96       18.21     27.03 o 
  16   3   6        4.35        5.79     23.99 o 
  17   3   6        4.65       36.14     24.78 o 
  18   3   6        0.31      -11.94     21.22 o 
  19   3   6       14.90       62.07     22.77 o 
  20   3   6       14.89      -11.14     22.05 o 
  21   3   6        2.52       23.28     66.01 o 
 -23   4   6       70.97       38.23     34.20 o 
 -22   4   6       27.03        5.99     31.69 o 
 -21   4   6       41.01       42.52     28.90 o 
 -20   4   6        0.60       67.13     29.32 o 
 -19   4   6       76.13      212.09     30.71 o 
 -18   4   6      319.63      308.30     34.18 o 
 -17   4   6      368.86      345.35     35.62 o 
 -16   4   6       46.55       65.54     40.55 o 
 -15   4   6      283.76      361.54     34.09 o 
 -14   4   6      176.98      172.40     51.29 o 
 -13   4   6      150.37      275.63     44.48 o 
 -12   4   6      683.24      549.71     62.38 o 
 -11   4   6     1263.16     1191.26     79.51 o 
 -10   4   6      410.97      464.35     46.60 o 
  -9   4   6     2675.73     2331.36    122.02 o 
  -8   4   6      353.68      373.88     45.22 o 
  -7   4   6     1050.80     1479.45     43.14 o 
  -6   4   6       59.53      128.73     35.92 o 
  -5   4   6      101.35       53.75     50.31 o 
  -4   4   6      300.49      231.46     38.15 o 
  -3   4   6      537.26      557.21     43.75 o 
  -2   4   6      498.14      558.19     37.83 o 
  -1   4   6       62.94       52.84     33.82 o 
   0   4   6     2707.99     2779.23     46.91 o 
   1   4   6     4901.82     4745.84    108.34 o 
   2   4   6     1030.66      784.72     45.47 o 
   3   4   6      399.95      381.14     33.72 o 
   4   4   6     8428.93     8319.21     77.60 o 
   5   4   6      434.67      413.73     33.36 o 
   6   4   6       23.22       38.64     28.93 o 
   7   4   6      241.17      132.83     29.81 o 
   8   4   6       19.48        5.79     29.61 o 
   9   4   6       76.10       89.98     25.34 o 
  10   4   6        7.41        4.23     26.54 o 
  11   4   6       14.94       44.27     26.57 o 
  12   4   6       27.29       26.84     26.98 o 
  13   4   6      596.66      645.63     29.57 o 
  14   4   6      185.18      183.45     23.69 o 
  15   4   6       34.42       74.57     31.05 o 
  16   4   6       10.01       32.13     36.11 o 
  17   4   6       39.74       25.44     28.87 o 
  18   4   6       31.90       82.69     33.97 o 
  19   4   6      114.87       70.62     27.82 o 
  20   4   6       85.30       81.45     42.08 o 
 -23   5   6       35.89       24.11     28.91 o 
 -22   5   6        7.54       59.63     25.84 o 
 -21   5   6       24.37       14.07     32.12 o 
 -20   5   6       31.37       55.68     32.56 o 
 -19   5   6        7.04       -7.28     42.02 o 
 -18   5   6      143.35      187.72     36.12 o 
 -17   5   6      170.76      144.56     32.94 o 
 -16   5   6      255.94      250.21     32.21 o 
 -15   5   6        6.70       28.77     86.96 o 
 -14   5   6      104.94       72.83     59.37 o 
 -13   5   6      748.32      840.23     57.31 o 
 -12   5   6      258.56      263.93     43.31 o 
 -11   5   6       27.52       19.72     37.55 o 
 -10   5   6      912.81      684.30     55.82 o 
  -9   5   6      192.74      191.49     45.24 o 
  -8   5   6     1100.29      891.45     40.43 o 
  -7   5   6      197.27      285.47     38.46 o 
  -6   5   6     1514.18     2288.01     51.98 o 
  -5   5   6      340.54      336.42     39.85 o 
  -4   5   6       54.74       75.53     34.16 o 
  -3   5   6      911.85      902.51     49.12 o 
  -2   5   6     1218.36     1288.51     44.21 o 
  -1   5   6      658.22      613.47     34.76 o 
   0   5   6     1473.89     1412.53     40.69 o 
   1   5   6     2126.89     2189.56     40.69 o 
   2   5   6     1579.42     1707.84     41.32 o 
   3   5   6       51.37       60.33     38.00 o 
   4   5   6     1234.36     1057.73     37.73 o 
   5   5   6       10.09       48.73     32.24 o 
   6   5   6        0.47       -6.73     31.26 o 
   7   5   6        1.45       -0.76     29.04 o 
   8   5   6        0.25       42.09     32.88 o 
   9   5   6       56.80       81.65     27.79 o 
  10   5   6      944.26      942.57     34.57 o 
  11   5   6     1343.03     1195.93     35.14 o 
  12   5   6      217.20      205.36     28.47 o 
  13   5   6       49.70       40.05     28.28 o 
  14   5   6      216.34      221.47     27.94 o 
  15   5   6       93.09      113.09     35.10 o 
  16   5   6      124.77      159.16     36.28 o 
  17   5   6        1.13      -22.46     36.60 o 
  18   5   6        2.72      -28.38     28.38 o 
  19   5   6      195.93      142.38     31.51 o 
 -22   6   6        0.24       23.45     29.73 o 
 -21   6   6        0.95       43.67     32.75 o 
 -20   6   6       60.28       51.75     34.09 o 
 -19   6   6        1.40       17.25     30.99 o 
 -18   6   6       34.27       67.14     28.53 o 
 -17   6   6      216.84      215.35     29.23 o 
 -16   6   6        0.75        2.31     27.54 o 
 -15   6   6      410.61      413.10     36.63 o 
 -14   6   6      118.71      174.39     39.92 o 
 -13   6   6        8.46       54.94     41.56 o 
 -12   6   6      348.86      312.80     39.44 o 
 -11   6   6      535.29      517.34     47.01 o 
 -10   6   6       13.73      -13.53     36.82 o 
  -9   6   6       70.41       99.75     33.61 o 
  -8   6   6      120.04       79.95     36.07 o 
  -7   6   6       25.66        4.71     38.77 o 
  -6   6   6        0.13      -20.30     38.68 o 
  -5   6   6     1041.18      934.29     43.79 o 
  -4   6   6      183.49      128.84     44.23 o 
  -3   6   6      625.05      657.03     47.14 o 
  -2   6   6      243.24      325.00     41.09 o 
  -1   6   6      334.38      182.06     31.89 o 
   0   6   6      142.19       68.64     30.15 o 
   1   6   6       45.07       41.61     28.63 o 
   2   6   6        0.06       62.77     35.55 o 
   3   6   6        4.69       57.84     37.71 o 
   4   6   6      452.17      351.57     39.17 o 
   5   6   6       18.89      -12.41     33.12 o 
   6   6   6        0.57       50.24     32.96 o 
   7   6   6      544.25      647.94     54.71 o 
   8   6   6       12.81       29.68     31.42 o 
   9   6   6      487.64      479.11     29.40 o 
  10   6   6       13.38       62.38     35.37 o 
  11   6   6      166.81      204.86     29.06 o 
  12   6   6       14.44       21.30     29.18 o 
  13   6   6        1.33       10.81     26.83 o 
  14   6   6        6.19       29.10     31.71 o 
  15   6   6        0.54        5.43     31.69 o 
  16   6   6       55.51      144.15     32.23 o 
  17   6   6        5.29       56.78     29.00 o 
  18   6   6       15.72        5.82     27.32 o 
  19   6   6       59.06       90.68     43.63 o 
 -21   7   6        0.01       30.55     34.41 o 
 -20   7   6       86.03       94.89     30.58 o 
 -19   7   6        1.12       19.15     37.92 o 
 -18   7   6        6.42       44.88     34.03 o 
 -17   7   6       11.45       34.61     38.62 o 
 -16   7   6       88.92       87.63     48.61 o 
 -15   7   6       95.55      109.17     36.43 o 
 -14   7   6        6.92       55.96     40.49 o 
 -13   7   6        0.04       43.25     48.74 o 
 -12   7   6       66.46       45.10     51.70 o 
 -11   7   6        1.88       38.26     42.06 o 
 -10   7   6      432.51      539.87     46.07 o 
  -9   7   6      679.40      737.76     35.74 o 
  -8   7   6        1.26        6.47     36.63 o 
  -7   7   6      325.75      503.78     40.46 o 
  -6   7   6      184.03      265.42     44.00 o 
  -5   7   6      127.04      106.00     32.96 o 
  -4   7   6      160.85      238.18     38.66 o 
  -3   7   6        2.77       33.26     42.71 o 
  -2   7   6      413.07      453.08     39.33 o 
  -1   7   6      744.88      809.90     41.86 o 
   0   7   6       48.93       27.79     32.46 o 
   1   7   6        7.61       18.28     34.04 o 
   2   7   6      147.92      121.12     36.37 o 
   3   7   6      125.11      140.23     33.96 o 
   4   7   6       21.59       22.16     36.53 o 
   5   7   6      242.30      252.38     38.85 o 
   6   7   6        0.21       -5.96     36.33 o 
   7   7   6      617.38      541.48     37.11 o 
   8   7   6       33.63       69.39     28.76 o 
   9   7   6        1.65       18.16     29.86 o 
  10   7   6       11.07      -25.90     25.90 o 
  11   7   6       67.78       47.14     37.89 o 
  12   7   6        5.62      -18.16     27.93 o 
  13   7   6        5.08       12.05     33.00 o 
  14   7   6        0.03        5.05     30.28 o 
  15   7   6       24.05       62.81     33.12 o 
  16   7   6        0.01       -0.23     50.33 o 
  17   7   6        2.68       -1.46     25.96 o 
  18   7   6       40.57       30.60     47.64 o 
 -20   8   6       10.37      -13.72     36.61 o 
 -19   8   6       28.49       25.03     34.46 o 
 -18   8   6        2.35      -29.15     31.89 o 
 -17   8   6       32.79       44.98     39.95 o 
 -16   8   6       62.01       58.80     49.50 o 
 -15   8   6       45.35      134.34     40.41 o 
 -14   8   6       74.44      110.29     52.04 o 
 -13   8   6      215.38      262.32     34.99 o 
 -12   8   6       10.53       -9.16     33.69 o 
 -11   8   6      112.45      119.04     56.81 o 
 -10   8   6      146.09      142.72     40.48 o 
  -9   8   6      135.25      162.58     37.60 o 
  -8   8   6      581.87      802.74     47.03 o 
  -7   8   6      137.86      156.14     47.07 o 
  -6   8   6       33.38       69.49     39.38 o 
  -5   8   6     1093.94     1249.11     43.06 o 
  -4   8   6      752.40      751.79     41.72 o 
  -3   8   6      365.64      463.72     47.90 o 
  -2   8   6     2920.62     2530.90     44.42 o 
  -1   8   6      397.21      277.83     36.01 o 
   0   8   6      903.39      634.15     38.20 o 
   1   8   6     1496.52     1526.72     39.10 o 
   2   8   6      379.21      258.58     35.37 o 
   3   8   6      512.32      502.18     44.18 o 
   4   8   6       33.06       28.89     39.08 o 
   5   8   6      285.61      387.63     39.89 o 
   6   8   6      521.30      406.31     30.54 o 
   7   8   6       54.72       75.93     33.90 o 
   8   8   6      413.28      405.95     33.57 o 
   9   8   6       62.96       37.28     23.83 o 
  10   8   6       69.80       73.93     25.60 o 
  11   8   6      216.81      184.87     28.20 o 
  12   8   6        0.00       32.77     41.15 o 
  13   8   6        0.49       37.61     35.37 o 
  14   8   6       38.43       87.36     29.53 o 
  15   8   6        1.62       16.29     34.66 o 
  16   8   6        9.88       98.83     36.33 o 
 -18   9   6       29.90      -11.23     37.62 o 
 -17   9   6       20.90       13.52     34.40 o 
 -16   9   6        0.00       -6.83     48.95 o 
 -15   9   6        5.05      -19.22     31.65 o 
 -14   9   6        7.41       35.18     35.12 o 
 -13   9   6       53.69       92.45     35.43 o 
 -12   9   6       29.07       21.26     30.21 o 
 -11   9   6       30.96       53.12     52.17 o 
 -10   9   6      145.58      151.22     27.34 o 
  -9   9   6       62.87       66.98     32.75 o 
  -8   9   6      118.15      176.44     33.96 o 
  -7   9   6      782.35      875.84     44.85 o 
  -6   9   6       53.38       60.18     35.95 o 
  -5   9   6     1188.64     1129.52     60.98 o 
  -4   9   6     2137.38     1866.60     68.51 o 
  -3   9   6       10.26        7.39     36.32 o 
  -2   9   6      408.75      415.40     38.79 o 
  -1   9   6       91.13       75.83     34.25 o 
   0   9   6      487.44      325.41     37.95 o 
   1   9   6      322.79      430.89     31.32 o 
   2   9   6      699.04      602.88     39.41 o 
   3   9   6      116.18      182.21     40.60 o 
   4   9   6        0.98       49.95     34.80 o 
   5   9   6      134.39      139.52     36.70 o 
   6   9   6        0.81       59.10     30.95 o 
   7   9   6      461.25      504.23     31.76 o 
   8   9   6      145.77      122.68     30.23 o 
   9   9   6       48.59      114.06     33.95 o 
  10   9   6       43.98       40.31     28.91 o 
  11   9   6      107.15      131.13     30.12 o 
  12   9   6        0.63       29.05     27.74 o 
  13   9   6       19.19       26.53     30.98 o 
  14   9   6        3.41       -2.93     47.75 o 
  15   9   6        0.11       48.70     38.03 o 
 -17  10   6        0.29       26.76     46.63 o 
 -16  10   6        0.00       -7.62     46.52 o 
 -15  10   6       31.24       12.99     29.48 o 
 -14  10   6       31.97       31.94     34.24 o 
 -13  10   6       12.00       12.44     41.98 o 
 -12  10   6       31.99       48.22     38.62 o 
 -11  10   6        4.95       51.74     39.10 o 
 -10  10   6       73.01       58.65     27.79 o 
  -9  10   6      175.99      220.59     37.96 o 
  -8  10   6      110.27       76.40     34.68 o 
  -7  10   6       72.06       72.80     33.77 o 
  -6  10   6      219.40      138.85     34.20 o 
  -5  10   6        0.12       41.59     33.02 o 
  -4  10   6       87.94       93.87     37.79 o 
  -3  10   6      250.69      289.78     45.85 o 
  -2  10   6      379.15      452.45     30.46 o 
  -1  10   6        0.36       47.92     35.77 o 
   0  10   6      245.29      244.22     36.39 o 
   1  10   6      188.21      187.67     30.67 o 
   2  10   6        1.53       29.58     34.87 o 
   3  10   6      353.29      379.92     36.97 o 
   4  10   6       49.86       97.39     34.66 o 
   5  10   6      236.00      207.40     38.67 o 
   6  10   6      205.57      241.88     31.07 o 
   7  10   6       80.09       34.45     30.81 o 
   8  10   6        8.16       24.03     29.85 o 
   9  10   6        0.59      -18.13     33.93 o 
  10  10   6        8.17       21.97     27.04 o 
  11  10   6       17.16       12.88     31.95 o 
  12  10   6       32.37       53.30     28.61 o 
  13  10   6       18.27        1.46     29.26 o 
 -14  11   6        0.01        2.74     33.90 o 
 -13  11   6        0.60       43.43     29.41 o 
 -12  11   6       11.29       22.72     28.97 o 
 -11  11   6       22.41        9.86     33.15 o 
 -10  11   6        1.89       28.19     47.09 o 
  -9  11   6       10.08       52.05     37.94 o 
  -8  11   6        5.81       31.21     33.95 o 
  -7  11   6       52.02       72.40     40.15 o 
  -6  11   6        2.31       -6.87     39.19 o 
  -5  11   6       31.45      -10.19     38.45 o 
  -4  11   6      120.04      135.24     34.13 o 
  -3  11   6       98.80      107.79     38.03 o 
  -2  11   6       26.79       38.89     33.20 o 
  -1  11   6       12.34       25.14     28.54 o 
   0  11   6       12.53       33.33     27.16 o 
   1  11   6        0.15       23.57     33.07 o 
   2  11   6        0.00       14.50     31.53 o 
   3  11   6       36.74      110.33     38.90 o 
   4  11   6        7.20      -40.44     40.44 o 
   5  11   6      167.44      207.01     41.61 o 
   6  11   6       40.02      100.53     28.58 o 
   7  11   6       84.79       85.71     28.25 o 
   8  11   6       30.62       67.27     30.02 o 
   9  11   6        0.02       31.27     28.76 o 
  10  11   6        6.01       25.55     25.65 o 
  11  11   6       13.20      -24.25     31.52 o 
 -11  12   6       50.03       40.55     37.15 o 
 -10  12   6       35.54       16.61     37.93 o 
  -9  12   6       18.04       21.61     36.83 o 
  -8  12   6        0.84      -26.39     37.48 o 
  -7  12   6       39.04       66.31     38.16 o 
  -6  12   6        2.25       -4.98     33.66 o 
  -5  12   6       56.44       74.62     38.70 o 
  -4  12   6        0.06       -6.54     30.67 o 
  -3  12   6       25.39      100.92     39.68 o 
  -2  12   6        0.41       56.92     38.87 o 
  -1  12   6       28.01       78.14     32.70 o 
   0  12   6       41.19       62.44     34.96 o 
   1  12   6       54.10       20.95     28.88 o 
   2  12   6       38.16       49.76     41.72 o 
   3  12   6      105.36      122.99     38.73 o 
   4  12   6        8.16       54.92     38.44 o 
   5  12   6        5.19       49.14     34.67 o 
   6  12   6       66.68       57.54     26.93 o 
   7  12   6       16.80       71.67     33.70 o 
   8  12   6       53.72       61.41     27.67 o 
  -6  13   6        0.16       16.87     31.76 o 
  -5  13   6        4.55      -15.77     38.29 o 
  -4  13   6       16.46        9.25     39.32 o 
  -3  13   6        7.22       25.75     38.89 o 
  -2  13   6        0.00       -3.22     33.19 o 
  -1  13   6        2.63       11.69     27.54 o 
   0  13   6       90.85      173.59     51.05 o 
   1  13   6        5.43        5.72     31.02 o 
   2  13   6       83.95       92.72     40.77 o 
   3  13   6        4.12       19.50     37.75 o 
 -24   1   7       50.60       23.24     39.05 o 
 -23   1   7       22.19       13.47     47.61 o 
 -22   1   7      168.80      114.94     38.09 o 
 -21   1   7      151.15      151.40     32.86 o 
 -20   1   7       85.09       65.06     39.83 o 
 -19   1   7       43.31        5.31     48.27 o 
 -18   1   7      344.19      342.97     51.95 o 
 -17   1   7      565.36      615.79     61.02 o 
 -16   1   7      878.80     1026.51     43.00 o 
 -15   1   7      102.38       54.96     41.51 o 
 -14   1   7      220.13      275.44     42.42 o 
 -13   1   7     1784.20     2085.88     56.10 o 
 -12   1   7      363.88      452.81     40.15 o 
 -11   1   7       18.62       27.62     54.40 o 
 -10   1   7      254.12      317.52     56.60 o 
  -9   1   7      504.27      526.28     42.34 o 
  -8   1   7     1723.87     1730.82     58.98 o 
  -7   1   7     1581.52     1272.26     50.65 o 
  -6   1   7     3647.89     4444.03     89.59 o 
  -5   1   7        8.59        2.15     41.67 o 
  -4   1   7      535.29      883.59     47.87 o 
  -3   1   7       22.96       25.54     35.88 o 
  -2   1   7      168.18      213.29     34.20 o 
  -1   1   7      552.19      559.12     40.41 o 
   0   1   7     3289.07     3621.27     57.45 o 
   1   1   7      765.44      767.83     36.79 o 
   2   1   7      548.75      870.01     36.76 o 
   3   1   7     5212.72     4660.25     61.19 o 
   4   1   7     1357.40     1846.09     40.31 o 
   5   1   7      181.08      286.13     26.78 o 
   6   1   7     2138.91     2077.20     34.53 o 
   7   1   7        9.24       31.86     25.18 o 
   8   1   7       44.70       53.89     24.17 o 
   9   1   7       33.66       68.81     20.66 o 
  10   1   7      560.28      506.52     23.43 o 
  11   1   7      352.28      334.05     28.68 o 
  12   1   7      208.56      260.14     24.69 o 
  13   1   7       17.13       45.52     24.21 o 
  14   1   7      776.25      596.03     28.05 o 
  15   1   7      105.71      110.47     23.29 o 
  16   1   7        8.53       24.30     23.88 o 
  17   1   7       34.73       20.83     21.49 o 
  18   1   7        4.00       28.50     22.03 o 
  19   1   7        1.01       33.81     24.11 o 
  20   1   7       26.48       35.05     24.76 o 
 -24   2   7       34.72       70.84     37.96 o 
 -23   2   7       22.28       17.68     26.79 o 
 -22   2   7        0.26      -16.58     34.78 o 
 -21   2   7       28.25       41.81     34.21 o 
 -20   2   7        0.15      -17.38     49.37 o 
 -19   2   7        0.64       35.96     45.12 o 
 -18   2   7      436.29      499.08     37.93 o 
 -17   2   7      282.21      301.10     40.62 o 
 -16   2   7      263.81      334.71     42.17 o 
 -15   2   7      401.74      276.47     42.44 o 
 -14   2   7       27.63      161.47     35.90 o 
 -13   2   7        9.77       44.28     37.20 o 
 -12   2   7      346.68      294.97     80.63 o 
 -11   2   7       59.77       82.43     58.94 o 
 -10   2   7      223.81      407.64     46.24 o 
  -9   2   7        0.28       29.34     46.05 o 
  -8   2   7        7.86       74.44     46.18 o 
  -7   2   7      181.80      228.77     40.99 o 
  -6   2   7     1484.24     1784.08     47.07 o 
  -5   2   7        5.04       -6.11     39.09 o 
  -4   2   7       52.36      109.78     45.02 o 
  -3   2   7        5.93        9.79     43.86 o 
  -2   2   7     1402.40     1081.65     47.63 o 
  -1   2   7     5740.27     5614.31     68.96 o 
   0   2   7     1161.36     1047.92     38.06 o 
   1   2   7     2078.03     1954.55     39.09 o 
   2   2   7     1469.15     1180.26     34.75 o 
   3   2   7      211.90      340.52     25.18 o 
   4   2   7     1162.47     1227.14     31.65 o 
   5   2   7     2737.97     2958.61     37.42 o 
   6   2   7       78.15      117.98     25.32 o 
   7   2   7      178.62      145.65     25.93 o 
   8   2   7      468.80      633.46     26.43 o 
   9   2   7      596.88      547.90     31.82 o 
  10   2   7       13.93       54.72     26.79 o 
  11   2   7       88.61      161.15     30.43 o 
  12   2   7       70.85      102.88     25.06 o 
  13   2   7       83.38      104.65     23.30 o 
  14   2   7       10.45       34.22     25.19 o 
  15   2   7      141.97      157.66     22.01 o 
  16   2   7       60.04       88.65     24.24 o 
  17   2   7       38.95       77.19     26.61 o 
  18   2   7       13.75       43.63     23.98 o 
  19   2   7        3.93      -22.09     23.85 o 
  20   2   7       13.81       51.95     24.81 o 
 -24   3   7       80.33       25.19     33.87 o 
 -23   3   7       30.40       86.08     47.76 o 
 -22   3   7       22.18       93.30     32.39 o 
 -21   3   7       52.39       53.09     27.54 o 
 -20   3   7        0.67       16.47     33.05 o 
 -19   3   7        0.12      -36.31     36.31 o 
 -18   3   7        8.48       39.10     28.72 o 
 -17   3   7       64.21       26.03     38.60 o 
 -16   3   7        4.00       20.59     45.95 o 
 -15   3   7     1155.94      987.13     41.68 o 
 -14   3   7      260.45      285.49     54.23 o 
 -13   3   7      418.17      573.12     46.01 o 
 -12   3   7      327.56      255.85     51.22 o 
 -11   3   7     1166.78     1181.50    134.54 o 
 -10   3   7      122.11      233.65     57.61 o 
  -9   3   7     2074.01     2375.53     74.21 o 
  -8   3   7     3739.87     3964.95    114.72 o 
  -7   3   7      208.96      207.31     31.89 o 
  -6   3   7      888.12      733.51     48.82 o 
  -5   3   7     4029.26     3930.59     76.47 o 
  -4   3   7     3206.42     2920.60     52.25 o 
  -3   3   7      782.71      990.72     39.81 o 
  -2   3   7      282.66      262.43     38.81 o 
  -1   3   7      184.97      183.17     34.59 o 
   0   3   7       17.52       44.06     41.19 o 
   1   3   7      723.52      876.60     41.54 o 
   2   3   7     3871.19     3138.75    148.20 o 
   3   3   7     1339.29     1681.54     37.60 o 
   4   3   7      470.80      416.39     29.16 o 
   5   3   7      145.86      140.71     26.65 o 
   6   3   7      291.17      297.83     25.83 o 
   7   3   7      128.88      123.09     25.09 o 
   8   3   7        6.40        6.68     26.40 o 
   9   3   7      100.44       71.23     25.46 o 
  10   3   7       55.00       53.14     26.12 o 
  11   3   7     1757.48     1824.25     34.63 o 
  12   3   7       58.27      101.96     35.84 o 
  13   3   7       61.51       87.53     25.35 o 
  14   3   7      165.79       89.63     25.39 o 
  15   3   7       15.93       17.91     22.71 o 
  16   3   7      134.27      219.73     26.96 o 
  17   3   7       29.70       73.23     29.53 o 
  18   3   7       84.24       70.85     30.74 o 
  19   3   7        0.04       35.91     26.49 o 
  20   3   7        0.01      -25.00     34.38 o 
 -23   4   7        0.63       18.34     26.14 o 
 -22   4   7        3.45       55.81     30.72 o 
 -21   4   7        4.15       25.72     30.61 o 
 -20   4   7        3.55       49.28     36.99 o 
 -19   4   7        9.14        7.88     36.96 o 
 -18   4   7        3.67       -3.45     36.26 o 
 -17   4   7      386.40      415.17     33.37 o 
 -16   4   7      257.22      220.79     35.11 o 
 -15   4   7      232.24      301.44     52.38 o 
 -14   4   7      245.80      276.69     42.19 o 
 -13   4   7       51.26       63.58     42.77 o 
 -12   4   7       28.44       36.44     43.30 o 
 -11   4   7      343.04      364.27     44.01 o 
 -10   4   7      209.39      309.34     47.59 o 
  -9   4   7     5527.12     5504.25    278.33 o 
  -8   4   7      933.35      788.49     49.56 o 
  -7   4   7      387.85      304.28     45.61 o 
  -6   4   7     2486.18     2417.15     48.32 o 
  -5   4   7      426.19      395.74     33.31 o 
  -4   4   7      427.02      488.75     33.28 o 
  -3   4   7        1.20       23.83     31.91 o 
  -2   4   7     2656.05     2598.37     59.04 o 
  -1   4   7      704.72      664.63     42.09 o 
   0   4   7       30.85       72.03     39.09 o 
   1   4   7       15.03       27.28     31.55 o 
   2   4   7       33.03      126.11     29.45 o 
   3   4   7       33.18        9.24     28.83 o 
   4   4   7       31.45       14.12     32.98 o 
   5   4   7       19.82       30.12     29.47 o 
   6   4   7      692.57      644.24     31.93 o 
   7   4   7      561.86      526.71     28.71 o 
   8   4   7       88.14      129.19     27.68 o 
   9   4   7       85.37       92.94     27.33 o 
  10   4   7       10.71       19.13     27.57 o 
  11   4   7      518.33      519.06     32.61 o 
  12   4   7      198.76      274.03     30.01 o 
  13   4   7       11.56       59.22     22.69 o 
  14   4   7        0.20        3.11     23.21 o 
  15   4   7       31.81       93.55     28.70 o 
  16   4   7       53.48      114.00     29.62 o 
  17   4   7       63.82       68.01     31.97 o 
  18   4   7        8.12       30.95     25.91 o 
  19   4   7       54.51       48.91     29.63 o 
 -23   5   7       61.13       59.96     38.21 o 
 -22   5   7       19.90       73.11     26.25 o 
 -21   5   7        0.52        5.28     27.32 o 
 -20   5   7      191.32      167.83     28.09 o 
 -19   5   7       88.60       56.08     29.75 o 
 -18   5   7        5.18      -36.87     38.10 o 
 -17   5   7        1.10       -1.79     40.17 o 
 -16   5   7      129.35      225.82     41.32 o 
 -15   5   7       56.18       36.40     39.87 o 
 -14   5   7      147.83      277.65    154.22 o 
 -13   5   7      544.43      412.65     45.15 o 
 -12   5   7        0.13      -29.84     55.33 o 
 -11   5   7      290.04      194.42     53.98 o 
 -10   5   7      106.75      229.17     59.37 o 
  -9   5   7      414.04      457.16     55.36 o 
  -8   5   7      194.06      195.88     32.99 o 
  -7   5   7      610.80      801.88     39.93 o 
  -6   5   7        2.05       20.73     33.10 o 
  -5   5   7      134.74      126.77     34.93 o 
  -4   5   7       18.44       11.51     33.56 o 
  -3   5   7       46.69       37.41     32.80 o 
  -2   5   7      586.11     1021.46     37.16 o 
  -1   5   7       98.30       35.53     32.34 o 
   0   5   7      105.87       99.50     26.50 o 
   1   5   7       23.69       29.29     29.69 o 
   2   5   7        8.53       12.47     28.50 o 
   3   5   7       15.89       33.82     40.48 o 
   4   5   7      150.12      140.27     32.07 o 
   5   5   7      303.74      294.94     33.72 o 
   6   5   7        3.68       30.78     35.06 o 
   7   5   7        0.32      -27.79     35.53 o 
   8   5   7       92.23       62.74     32.32 o 
   9   5   7       65.93       94.11     30.81 o 
  10   5   7      212.49      243.40     30.54 o 
  11   5   7      181.16      173.88     27.51 o 
  12   5   7        1.00       -5.20     24.34 o 
  13   5   7        0.79       56.72     29.15 o 
  14   5   7       29.79       30.63     26.28 o 
  15   5   7       82.65      129.74     27.46 o 
  16   5   7        8.86       48.84     26.09 o 
  17   5   7       13.82      -22.28     29.58 o 
  18   5   7       29.40      -27.01     31.69 o 
  19   5   7       26.31       -8.50     68.95 o 
 -22   6   7       19.87       22.48     26.11 o 
 -21   6   7        4.60       31.32     29.57 o 
 -20   6   7       29.07       60.86     33.21 o 
 -19   6   7       61.83       51.87     33.16 o 
 -18   6   7       17.86      -16.11     30.05 o 
 -17   6   7      117.51      109.47     31.66 o 
 -16   6   7        0.34       44.70     30.39 o 
 -15   6   7        1.24        5.77     43.14 o 
 -14   6   7      146.40      199.18     59.49 o 
 -13   6   7      301.47      366.67     46.69 o 
 -12   6   7      317.06      365.70     51.46 o 
 -11   6   7      475.17      359.35     53.46 o 
 -10   6   7       60.55      114.15     33.15 o 
  -9   6   7      528.47      356.26     41.38 o 
  -8   6   7        5.72       39.83     39.39 o 
  -7   6   7       28.48       35.02     33.98 o 
  -6   6   7       17.32       15.69     38.34 o 
  -5   6   7      602.04      551.00     36.33 o 
  -4   6   7      727.23      746.43     37.20 o 
  -3   6   7       45.42       61.11     32.51 o 
  -2   6   7      158.13      119.16     32.45 o 
  -1   6   7      314.43      277.46     36.90 o 
   0   6   7        3.01       18.15     26.41 o 
   1   6   7        0.01       -0.09     30.31 o 
   2   6   7       25.73       71.00     34.81 o 
   3   6   7        8.49       21.14     32.57 o 
   4   6   7       11.29       33.51     30.54 o 
   5   6   7       63.01       70.36     33.25 o 
   6   6   7      201.23      295.44     34.20 o 
   7   6   7       68.78       23.10     29.07 o 
   8   6   7      453.22      623.28     40.97 o 
   9   6   7        3.13      -15.59     30.29 o 
  10   6   7       50.97       96.98     30.99 o 
  11   6   7      281.39      309.44     37.76 o 
  12   6   7      130.81      102.23     33.20 o 
  13   6   7        0.16      -13.20     27.50 o 
  14   6   7       24.98       12.05     33.16 o 
  15   6   7       63.50       45.78     25.73 o 
  16   6   7       22.36       50.44     40.36 o 
  17   6   7      110.84       97.40     34.18 o 
  18   6   7        1.49      -36.72     36.72 o 
 -21   7   7       14.72       45.08     28.08 o 
 -20   7   7       23.43        8.47     31.70 o 
 -19   7   7      115.30       71.59     29.77 o 
 -18   7   7        8.93      -18.13     27.58 o 
 -17   7   7        2.45      -28.60     71.98 o 
 -16   7   7       15.40      -21.53     38.04 o 
 -15   7   7      157.96       90.37     40.19 o 
 -14   7   7        0.76       55.37     33.39 o 
 -13   7   7       62.89       36.49     48.75 o 
 -12   7   7       44.80       71.61     40.25 o 
 -11   7   7       27.61       20.43     43.97 o 
 -10   7   7      672.22      757.20     40.53 o 
  -9   7   7        1.69        9.44     35.53 o 
  -8   7   7      423.61      439.95     47.86 o 
  -7   7   7      758.20      699.43     47.24 o 
  -6   7   7      492.53      470.28     36.35 o 
  -5   7   7       29.16       99.30     37.07 o 
  -4   7   7      243.98      295.08     38.71 o 
  -3   7   7       48.27       -6.25     33.02 o 
  -2   7   7       22.04       68.72     37.76 o 
  -1   7   7      120.91       77.35     33.93 o 
   0   7   7      292.23      265.59     31.34 o 
   1   7   7       81.16      141.03     31.84 o 
   2   7   7     1695.37     1580.98     39.92 o 
   3   7   7      609.24      665.82     41.73 o 
   4   7   7      211.10      240.01     37.69 o 
   5   7   7      223.41      256.58     37.07 o 
   6   7   7       79.72       93.14     29.80 o 
   7   7   7      310.41      438.67     35.48 o 
   8   7   7       58.74      149.72     24.20 o 
   9   7   7      143.53      203.54     32.50 o 
  10   7   7        8.80       49.56     30.16 o 
  11   7   7      130.47      131.75     32.67 o 
  12   7   7       14.99        2.35     41.31 o 
  13   7   7       55.23       80.34     29.10 o 
  14   7   7       72.92      101.74     24.85 o 
  15   7   7      103.42       50.77     26.63 o 
  16   7   7       27.96      125.18     37.99 o 
  17   7   7       49.04      -15.44     37.36 o 
 -20   8   7       66.23      -28.41     69.02 o 
 -19   8   7        0.36       29.85     37.37 o 
 -18   8   7       84.10      129.80     39.51 o 
 -17   8   7        9.81       29.74     72.57 o 
 -16   8   7       37.89       42.93     68.47 o 
 -15   8   7        0.32      -31.24     38.41 o 
 -14   8   7        5.03       -6.58     92.97 o 
 -13   8   7        0.80       18.21     73.85 o 
 -12   8   7       94.75      121.67     47.87 o 
 -11   8   7      206.36      286.00     34.94 o 
 -10   8   7        0.69       23.36     34.84 o 
  -9   8   7      154.77      202.70     36.01 o 
  -8   8   7       71.89       74.48     37.26 o 
  -7   8   7      276.36      315.49     38.86 o 
  -6   8   7       82.68      144.01     35.14 o 
  -5   8   7      110.75      133.56     38.54 o 
  -4   8   7       55.05       65.28     38.12 o 
  -3   8   7      409.17      373.94     48.25 o 
  -2   8   7      185.85      230.59     46.73 o 
  -1   8   7       36.76       75.61     29.95 o 
   0   8   7      217.09      278.39     31.43 o 
   1   8   7      168.58      123.22     35.41 o 
   2   8   7       48.30       51.17     33.29 o 
   3   8   7       23.74       35.89     41.57 o 
   4   8   7        4.29       31.49     36.39 o 
   5   8   7       77.10      126.04     40.83 o 
   6   8   7      249.77      301.90     31.80 o 
   7   8   7       25.20       49.38     27.64 o 
   8   8   7        8.87       16.67     28.92 o 
   9   8   7       30.02       29.36     25.51 o 
  10   8   7       17.20       15.66     31.73 o 
  11   8   7        1.83       59.64     38.50 o 
  12   8   7       30.02       53.93     33.12 o 
  13   8   7       13.24       75.61     27.09 o 
  14   8   7       94.17      112.05     30.25 o 
  15   8   7       18.71       26.60     28.42 o 
 -18   9   7        2.09       17.60     33.77 o 
 -17   9   7        1.20       50.28     47.76 o 
 -16   9   7       50.76      109.27     47.19 o 
 -15   9   7        3.21       76.20     41.09 o 
 -14   9   7      121.16       96.31     50.40 o 
 -13   9   7        5.18      104.21     48.51 o 
 -12   9   7       46.56       46.24     39.52 o 
 -11   9   7        1.03      -20.25     31.75 o 
 -10   9   7      167.34      180.32     33.24 o 
  -9   9   7       34.04      -36.57     37.76 o 
  -8   9   7       11.02       67.13     38.72 o 
  -7   9   7       69.04      199.13     34.81 o 
  -6   9   7      116.06       93.95     42.46 o 
  -5   9   7      101.94      124.68     39.40 o 
  -4   9   7       92.19       85.95     31.16 o 
  -3   9   7      217.34      178.56     40.18 o 
  -2   9   7       27.76       10.73     35.17 o 
  -1   9   7        0.29        7.28     31.03 o 
   0   9   7      105.27      117.03     31.22 o 
   1   9   7       22.15       12.28     30.94 o 
   2   9   7      253.07      301.12     34.57 o 
   3   9   7      248.64      246.23     40.70 o 
   4   9   7        3.91       60.77     35.39 o 
   5   9   7       90.44       89.24     30.09 o 
   6   9   7       75.07      116.00     28.78 o 
   7   9   7        1.68       35.54     29.38 o 
   8   9   7       18.74       -1.15     29.41 o 
   9   9   7       51.01       28.11     29.17 o 
  10   9   7      103.28       81.09     30.69 o 
  11   9   7        8.51       54.78     27.75 o 
  12   9   7       21.30       37.50     32.36 o 
  13   9   7       36.89       58.06     55.19 o 
  14   9   7        0.08       48.54     29.46 o 
 -16  10   7        3.34       43.23     69.76 o 
 -15  10   7       16.63       50.95     37.45 o 
 -14  10   7       12.02      -33.57     37.49 o 
 -13  10   7       56.07       54.20     35.07 o 
 -12  10   7       20.70       -1.01     45.73 o 
 -11  10   7        0.04       73.35     37.75 o 
 -10  10   7       15.04       45.75     32.99 o 
  -9  10   7        0.27       -7.32     38.41 o 
  -8  10   7       14.84       57.25     43.12 o 
  -7  10   7      236.16      292.76     40.98 o 
  -6  10   7      114.53      137.53     39.09 o 
  -5  10   7       10.55       19.72     37.84 o 
  -4  10   7       88.34      124.53     38.54 o 
  -3  10   7      442.45      347.90     32.27 o 
  -2  10   7       32.32       15.46     33.21 o 
  -1  10   7      194.34      158.10     35.12 o 
   0  10   7       35.54       39.74     29.00 o 
   1  10   7        1.05        3.46     33.40 o 
   2  10   7      194.58      166.09     31.85 o 
   3  10   7       24.11       33.56     47.33 o 
   4  10   7       61.38       96.89     39.48 o 
   5  10   7       47.65       23.29     35.34 o 
   6  10   7       22.17       38.00     30.46 o 
   7  10   7        0.45      -16.74     32.92 o 
   8  10   7        4.19       58.99     36.66 o 
   9  10   7       60.71       68.51     26.70 o 
  10  10   7       14.38       76.75     36.71 o 
  11  10   7       40.59       27.37     27.85 o 
  12  10   7       30.01        7.41     32.55 o 
 -14  11   7        8.21       22.40     49.06 o 
 -13  11   7        0.09       41.64     46.39 o 
 -12  11   7        4.49       -5.24     46.86 o 
 -11  11   7       13.74       10.17     37.22 o 
 -10  11   7        1.29       15.51     31.84 o 
  -9  11   7       55.93       61.41     37.82 o 
  -8  11   7        0.57       -8.85     38.18 o 
  -7  11   7        8.12       -2.78     39.32 o 
  -6  11   7       46.72       64.48     38.13 o 
  -5  11   7        3.63       36.47     38.07 o 
  -4  11   7        6.58       21.40     32.96 o 
  -3  11   7       21.63      -11.69     40.00 o 
  -2  11   7       11.94       57.30     44.53 o 
  -1  11   7       31.07      128.07     41.82 o 
   0  11   7        0.67       21.42     26.98 o 
   1  11   7        2.18       56.53     33.85 o 
   2  11   7        1.35       58.26     37.39 o 
   3  11   7       16.04       61.68     35.15 o 
   4  11   7       25.07       12.56     34.61 o 
   5  11   7       29.20       26.44     52.53 o 
   6  11   7        3.35       22.28     33.07 o 
   7  11   7       15.54       57.53     31.34 o 
   8  11   7        8.34       16.45     25.72 o 
   9  11   7       78.60       86.34     33.21 o 
  10  11   7       25.73       47.81     28.99 o 
 -11  12   7        0.61       -1.26     84.30 o 
 -10  12   7       74.36       51.05     38.62 o 
  -9  12   7       34.93        3.05     34.63 o 
  -8  12   7       74.14       60.09     39.77 o 
  -7  12   7       10.95        0.38     37.58 o 
  -6  12   7       27.16       37.73     37.75 o 
  -5  12   7       15.11       48.96     38.08 o 
  -4  12   7        0.10        9.72     28.12 o 
  -3  12   7       67.37       56.80     36.79 o 
  -2  12   7        0.33      -14.40     39.88 o 
  -1  12   7       11.45       68.44     30.13 o 
   0  12   7        0.69       14.29     32.33 o 
   1  12   7        6.07       19.40     29.21 o 
   2  12   7        5.58       42.74     35.47 o 
   3  12   7       26.81       -6.52     37.70 o 
   4  12   7        0.61       67.01     50.80 o 
   5  12   7       35.37       16.70     28.49 o 
   6  12   7       14.82       53.49     38.05 o 
  -4  13   7        3.65       10.51     71.32 o 
  -3  13   7        0.39       62.64     69.52 o 
  -2  13   7       32.31       -6.16     54.46 o 
  -1  13   7       11.83      -23.60     54.38 o 
   0  13   7        6.41       16.61     64.72 o 
 -24   0   8        0.67      110.49     47.68 o 
 -23   0   8        9.60      -26.87     50.08 o 
 -22   0   8        3.93       71.96     70.85 o 
 -21   0   8      412.20      472.53     68.38 o 
 -20   0   8        1.11      -15.07     65.51 o 
 -19   0   8        3.21       92.77     47.10 o 
 -18   0   8      118.99       69.38     67.30 o 
 -17   0   8     2978.47     2660.16     71.68 o 
 -16   0   8     2113.02     1803.29     80.43 o 
 -15   0   8        0.06        8.22     42.48 o 
 -14   0   8     6723.70     7177.09    571.99 o 
 -13   0   8      877.93      965.11     56.13 o 
 -12   0   8       27.38      104.82     54.71 o 
 -11   0   8      888.75      701.01     81.90 o 
 -10   0   8      581.80      330.29     81.15 o 
  -9   0   8     2149.54     2273.65     73.65 o 
  -8   0   8       21.06      120.75     75.01 o 
  -7   0   8        0.00       83.05     77.24 o 
  -6   0   8     6962.27     6471.43    124.09 o 
  -5   0   8     1954.34     1562.34     96.39 o 
  -4   0   8      120.39       55.81     46.28 o 
  -3   0   8       25.76       14.48     40.22 o 
  -2   0   8      881.39      729.57     53.11 o 
  -1   0   8      913.71      502.99     47.29 o 
   0   0   8      297.64      204.04     60.44 o 
   1   0   8     4428.97     3076.96     52.93 o 
   2   0   8        1.05       15.50     47.26 o 
   3   0   8      949.99     1511.22     47.63 o 
   4   0   8       90.82      105.21     35.45 o 
   5   0   8     1295.74     1480.76     51.53 o 
   6   0   8      406.56      280.79     39.97 o 
   7   0   8      305.33      400.81     50.93 o 
   8   0   8      275.17      289.79     39.57 o 
   9   0   8     1392.32     1481.84     40.29 o 
  10   0   8     2432.17     2697.71     71.96 o 
  11   0   8       60.26       59.12     30.54 o 
  12   0   8      175.95      243.30     32.03 o 
  13   0   8      101.17      153.99     33.97 o 
  14   0   8       76.08      125.70     36.30 o 
  15   0   8      201.40      281.15     40.55 o 
  16   0   8        2.13        9.46     29.53 o 
  17   0   8       61.26       67.25     30.50 o 
  18   0   8       35.61       74.89     34.30 o 
  19   0   8       75.55      133.80     34.68 o 
 -24   1   8        0.44       -2.19     27.88 o 
 -23   1   8        0.59       22.91     37.03 o 
 -22   1   8        8.03       53.05     31.54 o 
 -21   1   8        2.40        9.83     26.86 o 
 -20   1   8        1.27        9.06     31.11 o 
 -19   1   8       61.90       15.19     32.15 o 
 -18   1   8      144.75      135.74     39.66 o 
 -17   1   8       57.43      179.77     36.61 o 
 -16   1   8        0.47       55.39     31.62 o 
 -15   1   8       11.48       41.20     36.01 o 
 -14   1   8        3.41       15.82     40.53 o 
 -13   1   8      613.73      839.54     57.52 o 
 -12   1   8        3.06       62.36     39.46 o 
 -11   1   8      841.90      961.34     39.28 o 
 -10   1   8      120.24      202.39     44.09 o 
  -9   1   8      518.02      658.77     43.56 o 
  -8   1   8       92.92      104.76     44.34 o 
  -7   1   8      940.85      755.46     44.90 o 
  -6   1   8     5747.77     4575.89     60.92 o 
  -5   1   8      965.63      753.69     40.89 o 
  -4   1   8     1641.96     1722.66     46.60 o 
  -3   1   8      370.22      447.41     38.28 o 
  -2   1   8      705.72      700.74     56.47 o 
  -1   1   8        0.33       45.16     27.72 o 
   0   1   8      704.97      453.58     30.62 o 
   1   1   8        3.80       26.21     30.19 o 
   2   1   8     1291.17     1349.76     31.65 o 
   3   1   8     4347.07     4284.71     52.26 o 
   4   1   8      643.80      522.32     32.18 o 
   5   1   8       29.77       30.82     26.34 o 
   6   1   8       17.52       37.27     28.66 o 
   7   1   8      262.93      382.90     26.54 o 
   8   1   8      769.03      762.00     26.55 o 
   9   1   8       43.83      100.91     22.26 o 
  10   1   8      250.12      372.89     25.41 o 
  11   1   8       54.68      100.15     21.65 o 
  12   1   8       38.57       27.90     24.04 o 
  13   1   8       31.01       55.15     21.73 o 
  14   1   8      222.24      215.17     30.25 o 
  15   1   8       97.28      103.45     25.21 o 
  16   1   8       57.27       60.04     23.16 o 
  17   1   8        0.06      -16.08     22.73 o 
  18   1   8        0.56       10.80     22.65 o 
  19   1   8        0.09      -27.27     27.27 o 
 -24   2   8       21.63       26.85     32.21 o 
 -23   2   8        0.54       12.70     37.53 o 
 -22   2   8       58.27       -3.11     54.08 o 
 -21   2   8       19.86       50.53     29.01 o 
 -20   2   8       12.08       55.53     36.22 o 
 -19   2   8       87.70       94.62     32.78 o 
 -18   2   8      193.81      200.34     27.45 o 
 -17   2   8      148.65      166.47     29.27 o 
 -16   2   8       35.24       68.60     41.20 o 
 -15   2   8      140.52      164.50     42.28 o 
 -14   2   8      266.21      419.52     44.13 o 
 -13   2   8      208.27      277.17     43.64 o 
 -12   2   8       19.13      -42.41     42.41 o 
 -11   2   8      549.78      715.96     41.41 o 
 -10   2   8      640.02      779.74     56.61 o 
  -9   2   8      260.40      240.18     46.37 o 
  -8   2   8     1277.22     1267.94     60.05 o 
  -7   2   8      501.26      476.66     46.21 o 
  -6   2   8     1875.70     1395.12     97.24 o 
  -5   2   8     2598.05     2927.18     73.02 o 
  -4   2   8      655.32      474.87     42.77 o 
  -3   2   8      192.66      325.74     41.44 o 
  -2   2   8      839.13      831.85     37.28 o 
  -1   2   8      190.63      213.06     33.13 o 
   0   2   8       16.95      111.13     30.11 o 
   1   2   8       39.74       89.01     32.14 o 
   2   2   8       27.98       24.16     31.70 o 
   3   2   8     1358.86     1363.43     33.99 o 
   4   2   8       12.69      -14.66     28.14 o 
   5   2   8      612.06      466.64     25.75 o 
   6   2   8      837.72     1028.26     28.82 o 
   7   2   8       22.50       43.32     24.89 o 
   8   2   8       85.56      104.36     23.19 o 
   9   2   8        5.12       26.53     22.53 o 
  10   2   8        0.54      -10.76     26.86 o 
  11   2   8       86.69      103.32     28.53 o 
  12   2   8      391.31      348.38     25.48 o 
  13   2   8      259.38      244.07     24.70 o 
  14   2   8       58.26       77.70     21.82 o 
  15   2   8      202.58      166.82     24.16 o 
  16   2   8       85.50       58.56     25.38 o 
  17   2   8       87.02       56.36     24.79 o 
  18   2   8        0.06       -7.94     23.80 o 
  19   2   8       17.87       27.95     24.87 o 
 -23   3   8       40.27       64.05     28.39 o 
 -22   3   8       76.13      154.03     32.31 o 
 -21   3   8        0.34        2.13     47.63 o 
 -20   3   8        8.35      -35.97     37.07 o 
 -19   3   8        6.68      -12.78     31.21 o 
 -18   3   8       59.60      102.89     34.95 o 
 -17   3   8       47.42       85.59     37.72 o 
 -16   3   8      865.50      913.19     48.58 o 
 -15   3   8      847.85     1030.31     53.29 o 
 -14   3   8       90.53      217.61     92.21 o 
 -13   3   8        6.79       15.22     43.04 o 
 -12   3   8      511.76      663.20     53.93 o 
 -11   3   8       12.39       98.73    102.94 o 
 -10   3   8      297.47      357.33     54.55 o 
  -9   3   8     3061.06     3581.96    183.71 o 
  -8   3   8      478.03      558.39     45.72 o 
  -7   3   8       79.91       41.50     31.71 o 
  -6   3   8      770.75      543.43     41.60 o 
  -5   3   8       13.21      -28.64     39.07 o 
  -4   3   8     5762.54     6485.40     57.78 o 
  -3   3   8        6.92       13.83     30.78 o 
  -2   3   8      797.57      664.90     37.18 o 
  -1   3   8        5.22      -24.10     34.35 o 
   0   3   8        0.00      -19.53     33.79 o 
   1   3   8      338.61      348.50     29.50 o 
   2   3   8      714.78      409.93     36.15 o 
   3   3   8      157.85      123.85     29.39 o 
   4   3   8      712.39      752.44     29.61 o 
   5   3   8      262.34      317.34     24.51 o 
   6   3   8       17.83       40.89     25.34 o 
   7   3   8       91.47      116.76     26.61 o 
   8   3   8       23.00        4.88     27.45 o 
   9   3   8        5.51       10.82     26.22 o 
  10   3   8      497.65      455.93     28.94 o 
  11   3   8        9.84        6.91     24.50 o 
  12   3   8        0.62       12.78     27.66 o 
  13   3   8      114.84      118.56     26.72 o 
  14   3   8       98.83      121.78     25.78 o 
  15   3   8        8.11       -4.41     41.34 o 
  16   3   8       46.45        1.38     31.78 o 
  17   3   8        0.01      -26.84     26.84 o 
  18   3   8       11.43       47.17     24.88 o 
  19   3   8        0.10       39.17     29.58 o 
 -23   4   8       66.37       72.33     33.86 o 
 -22   4   8       84.79       74.23     26.87 o 
 -21   4   8       27.79       28.09     36.20 o 
 -20   4   8       73.67      155.07     32.59 o 
 -19   4   8        2.35       -1.86     39.27 o 
 -18   4   8        0.05       23.24     34.32 o 
 -17   4   8        2.57        3.73     29.24 o 
 -16   4   8       20.85      -11.10     38.95 o 
 -15   4   8       26.75       35.60     48.27 o 
 -14   4   8      356.67      384.53     40.06 o 
 -13   4   8        4.21       11.85     77.34 o 
 -12   4   8      321.31      344.79     64.86 o 
 -11   4   8      189.96      224.44     52.47 o 
 -10   4   8      489.30      520.19     47.62 o 
  -9   4   8      431.07      525.34     38.69 o 
  -8   4   8      523.49      605.35     71.83 o 
  -7   4   8     1579.47     1976.67     73.36 o 
  -6   4   8       32.01        4.62     30.43 o 
  -5   4   8        1.85       39.96     25.43 o 
  -4   4   8      171.15      272.72     33.24 o 
  -3   4   8      324.63      352.97     31.41 o 
  -2   4   8       93.11      188.35     37.38 o 
  -1   4   8        2.13        3.83     36.05 o 
   0   4   8       82.72       62.63     34.33 o 
   1   4   8        6.45       59.71     33.77 o 
   2   4   8       56.22       96.17     34.29 o 
   3   4   8      949.72     1239.32     45.63 o 
   4   4   8      926.04      955.79     34.23 o 
   5   4   8      508.62      707.82     31.18 o 
   6   4   8        3.78       -1.58     28.17 o 
   7   4   8       87.44      151.07     27.98 o 
   8   4   8      144.38      150.06     27.70 o 
   9   4   8       47.55       84.98     26.27 o 
  10   4   8       16.00        0.22     24.99 o 
  11   4   8      120.00      193.55     25.52 o 
  12   4   8        6.73       40.48     24.38 o 
  13   4   8       28.69       23.79     26.15 o 
  14   4   8      155.52      119.47     26.04 o 
  15   4   8       41.04       50.17     22.55 o 
  16   4   8        0.17        1.81     28.10 o 
  17   4   8       16.40       10.65     28.55 o 
  18   4   8       86.62       76.31     31.01 o 
 -22   5   8        1.18        9.88     26.15 o 
 -21   5   8        0.00       34.75     32.61 o 
 -20   5   8        0.39       -7.42     27.72 o 
 -19   5   8      122.32      136.46     42.24 o 
 -18   5   8       48.31       80.15     40.31 o 
 -17   5   8        8.48      162.23     59.26 o 
 -16   5   8       63.60      130.99     46.66 o 
 -15   5   8        5.27       11.54     65.65 o 
 -14   5   8       38.35      140.93     57.74 o 
 -13   5   8       23.42        7.67     43.46 o 
 -12   5   8      561.01      470.51     56.50 o 
 -11   5   8      933.73      869.65     48.63 o 
 -10   5   8      204.21      227.36     33.10 o 
  -9   5   8       57.16       58.24     35.95 o 
  -8   5   8        2.68       -5.09     30.19 o 
  -7   5   8      604.21      746.86     33.94 o 
  -6   5   8        2.29       48.74     30.07 o 
  -5   5   8      576.89      651.88     35.72 o 
  -4   5   8      115.39       86.99     29.94 o 
  -3   5   8       53.55       30.79     24.62 o 
  -2   5   8        9.54       29.98     31.43 o 
  -1   5   8        0.85       15.76     28.71 o 
   0   5   8       27.57       32.36     33.48 o 
   1   5   8       17.64       17.11     31.06 o 
   2   5   8      378.64      303.83     29.30 o 
   3   5   8      552.10      490.63     37.98 o 
   4   5   8      479.13      354.55     35.55 o 
   5   5   8      784.75      588.08     31.03 o 
   6   5   8        2.55       34.62     28.84 o 
   7   5   8      426.59      522.04     35.45 o 
   8   5   8       18.67       68.66     29.19 o 
   9   5   8       77.60       84.63     29.17 o 
  10   5   8       29.21       48.49     24.84 o 
  11   5   8      619.65      602.13     29.02 o 
  12   5   8       16.16       19.25     23.31 o 
  13   5   8       93.74       69.24     25.94 o 
  14   5   8      250.37      237.07     30.02 o 
  15   5   8       38.24       37.16     26.10 o 
  16   5   8       41.86       66.81     32.41 o 
  17   5   8      147.99       81.37     31.55 o 
  18   5   8       23.40       21.78     31.67 o 
 -21   6   8        0.17       53.08     30.40 o 
 -20   6   8       10.74       18.43     33.58 o 
 -19   6   8       11.24      -11.34     28.35 o 
 -18   6   8       13.11        7.53     31.05 o 
 -17   6   8      124.12      165.35     42.43 o 
 -16   6   8       10.39       48.31     37.21 o 
 -15   6   8       42.16       18.75     32.99 o 
 -14   6   8      768.55      895.15     55.18 o 
 -13   6   8      429.98      401.34     88.86 o 
 -12   6   8       33.37       61.87     46.64 o 
 -11   6   8      126.90       85.97     48.51 o 
 -10   6   8       42.46       58.53     29.99 o 
  -9   6   8      129.15      113.76     32.43 o 
  -8   6   8       48.51      125.60     32.23 o 
  -7   6   8      147.68      118.38     38.67 o 
  -6   6   8        0.63        7.24     33.26 o 
  -5   6   8      862.46     1067.79     37.63 o 
  -4   6   8       43.50       26.08     35.53 o 
  -3   6   8     1006.45     1209.14     36.72 o 
  -2   6   8       17.63       27.44     28.78 o 
  -1   6   8      243.05      312.00     34.44 o 
   0   6   8      114.66       95.04     32.68 o 
   1   6   8       74.37       85.29     29.29 o 
   2   6   8      689.98      691.03     30.12 o 
   3   6   8        7.20       68.00     35.20 o 
   4   6   8      130.37      144.18     30.30 o 
   5   6   8        2.75       73.85     28.30 o 
   6   6   8      361.51      358.94     28.22 o 
   7   6   8       16.74       11.27     29.37 o 
   8   6   8       58.50      102.89     31.67 o 
   9   6   8       90.16      146.68     28.93 o 
  10   6   8      104.78       45.86     30.09 o 
  11   6   8        1.18       31.60     29.38 o 
  12   6   8       51.39       50.72     30.28 o 
  13   6   8        5.31       -7.36     29.27 o 
  14   6   8        2.72      -17.54     28.90 o 
  15   6   8        0.17      -15.72     31.53 o 
  16   6   8       50.71       39.61     50.50 o 
  17   6   8       45.41       40.71     28.48 o 
 -20   7   8       73.85       92.33     37.11 o 
 -19   7   8       60.74        8.71     37.14 o 
 -18   7   8        2.78      -25.04     47.70 o 
 -17   7   8       72.78       43.29     47.17 o 
 -16   7   8       94.21       18.63     47.23 o 
 -15   7   8       76.62       92.14     49.30 o 
 -14   7   8       62.36      -27.01     55.77 o 
 -13   7   8        5.62      -12.14     50.23 o 
 -12   7   8       62.61      115.34     61.22 o 
 -11   7   8      108.05      121.42     34.98 o 
 -10   7   8      195.73      212.51     37.72 o 
  -9   7   8       48.70       19.60     37.87 o 
  -8   7   8      252.48      263.46     45.84 o 
  -7   7   8       19.97       15.26     43.27 o 
  -6   7   8      246.60      175.97     36.87 o 
  -5   7   8      138.06       87.90     42.94 o 
  -4   7   8      236.54      166.29     36.92 o 
  -3   7   8      274.41      170.02     36.44 o 
  -2   7   8       85.94       88.73     33.59 o 
  -1   7   8      325.95      249.50     30.60 o 
   0   7   8      193.49      129.02     34.09 o 
   1   7   8        0.44      -11.96     32.18 o 
   2   7   8       31.25       43.56     35.44 o 
   3   7   8       58.55      108.96     36.81 o 
   4   7   8       13.58       53.98     32.36 o 
   5   7   8      176.86      154.93     28.62 o 
   6   7   8       18.20       29.67     30.21 o 
   7   7   8       25.33      -11.75     29.37 o 
   8   7   8        1.00       59.47     28.63 o 
   9   7   8       26.86       47.87     23.84 o 
  10   7   8       78.49      120.07     28.38 o 
  11   7   8       28.54       12.56     28.13 o 
  12   7   8       40.63       74.14     37.96 o 
  13   7   8       59.74       34.34     29.24 o 
  14   7   8       44.50       77.99     28.68 o 
  15   7   8        5.33       59.56     28.70 o 
  16   7   8       83.80       79.46     26.68 o 
 -19   8   8       30.63       26.90     31.39 o 
 -18   8   8       24.75       54.07     37.05 o 
 -17   8   8        0.10      -46.11     63.95 o 
 -16   8   8       31.91       53.01     48.76 o 
 -15   8   8        8.59      -16.01     61.63 o 
 -14   8   8        2.60        7.63     74.71 o 
 -13   8   8       93.85      126.90     33.82 o 
 -12   8   8       32.71      -35.81     46.54 o 
 -11   8   8       68.06       11.74     32.53 o 
 -10   8   8      562.68      620.38     35.38 o 
  -9   8   8      181.63      156.42     31.55 o 
  -8   8   8      699.56      740.10     44.11 o 
  -7   8   8       91.20      109.62     65.21 o 
  -6   8   8       63.87      121.00     37.67 o 
  -5   8   8      903.30      942.13     66.11 o 
  -4   8   8       18.48       19.70     41.83 o 
  -3   8   8      581.64      691.89     40.28 o 
  -2   8   8      462.33      450.86     34.72 o 
  -1   8   8       17.90      -10.14     30.75 o 
   0   8   8      284.93      348.02     30.03 o 
   1   8   8       11.51       37.69     31.56 o 
   2   8   8        0.51       12.81     31.77 o 
   3   8   8        1.16       19.81     30.08 o 
   4   8   8        6.57        4.13     33.93 o 
   5   8   8      579.80      561.46     36.99 o 
   6   8   8       15.23       15.08     24.19 o 
   7   8   8        0.86      -12.07     28.42 o 
   8   8   8        1.51        0.83     26.08 o 
   9   8   8      170.86      136.92     29.31 o 
  10   8   8        7.05       42.29     33.53 o 
  11   8   8       19.98       57.15     26.62 o 
  12   8   8       35.54       14.00     27.42 o 
  13   8   8        3.61      -26.84     26.84 o 
  14   8   8        0.11       19.63     50.81 o 
 -17   9   8       17.97       15.25     44.73 o 
 -16   9   8       17.95        0.63     48.36 o 
 -15   9   8       93.64      -14.03     40.22 o 
 -14   9   8       18.07       20.19     93.99 o 
 -13   9   8       47.71        9.05     47.45 o 
 -12   9   8      254.72      206.86     41.98 o 
 -11   9   8       60.77      102.02     30.09 o 
 -10   9   8        1.48       13.48     39.27 o 
  -9   9   8        0.09       23.46     39.09 o 
  -8   9   8        0.02      -37.44     37.44 o 
  -7   9   8      160.31      173.47     34.32 o 
  -6   9   8        4.26       20.98     33.35 o 
  -5   9   8       15.93       -4.24     38.37 o 
  -4   9   8       52.25       17.23     38.90 o 
  -3   9   8       96.81      141.34     32.20 o 
  -2   9   8       31.33       52.80     32.25 o 
  -1   9   8       33.09       80.92     31.66 o 
   0   9   8       16.44       49.63     30.25 o 
   1   9   8        4.82       27.02     34.05 o 
   2   9   8       96.70       38.54     35.36 o 
   3   9   8        3.24       22.06     33.39 o 
   4   9   8       88.88      117.48     39.16 o 
   5   9   8      222.33      311.13     34.82 o 
   6   9   8       10.37       -2.08     30.15 o 
   7   9   8      102.86       98.86     44.95 o 
   8   9   8       17.40       24.25     25.03 o 
   9   9   8       14.37       -3.51     27.26 o 
  10   9   8        4.25       -3.14     27.82 o 
  11   9   8        6.75       11.44     28.30 o 
  12   9   8      149.12      108.28     27.93 o 
  13   9   8       12.89      -10.02     26.79 o 
 -15  10   8        1.15      -28.59     76.95 o 
 -14  10   8       74.88       26.63     65.79 o 
 -13  10   8       16.04       58.17     45.88 o 
 -12  10   8       13.18        4.66     37.67 o 
 -11  10   8       26.62       17.74     32.13 o 
 -10  10   8       16.63       25.06     36.58 o 
  -9  10   8       62.30       39.46     33.35 o 
  -8  10   8       88.82       95.17     44.19 o 
  -7  10   8       12.79        9.09     32.88 o 
  -6  10   8       92.74      107.33     30.77 o 
  -5  10   8      328.58      219.40     34.98 o 
  -4  10   8      171.42      135.54     38.20 o 
  -3  10   8       98.59      121.35     38.85 o 
  -2  10   8       67.72       99.29     34.99 o 
  -1  10   8        5.76       20.96     36.42 o 
   0  10   8        0.00      -19.88     28.69 o 
   1  10   8       26.87       56.21     29.55 o 
   2  10   8        2.23       68.69     51.37 o 
   3  10   8       84.32       77.38     35.59 o 
   4  10   8      137.03       96.56     34.13 o 
   5  10   8       45.32       73.84     33.64 o 
   6  10   8        9.88       28.06     25.81 o 
   7  10   8       14.58       58.73     31.92 o 
   8  10   8       33.61       42.30     26.06 o 
   9  10   8       62.74       24.94     29.08 o 
  10  10   8      100.28       65.91     26.42 o 
  11  10   8        0.09       -9.91     34.02 o 
 -13  11   8        6.83        9.46     38.55 o 
 -12  11   8       32.50       -8.65     35.43 o 
 -11  11   8       87.18       16.23     39.54 o 
 -10  11   8        6.18       56.21     47.85 o 
  -9  11   8       37.75       32.07     32.91 o 
  -8  11   8       78.24      105.49     36.58 o 
  -7  11   8       22.60        5.58     30.80 o 
  -6  11   8        0.62       -0.58     31.27 o 
  -5  11   8        1.70        6.83     28.48 o 
  -4  11   8       33.67       37.52     35.08 o 
  -3  11   8       19.92       37.72     32.26 o 
  -2  11   8       30.93       11.01     30.57 o 
  -1  11   8       19.22       32.63     35.71 o 
   0  11   8      183.20      229.39     34.59 o 
   1  11   8        0.03        2.11     34.46 o 
   2  11   8        5.09       40.83     37.11 o 
   3  11   8       25.37       45.84     41.30 o 
   4  11   8        4.72       21.28     40.08 o 
   5  11   8       77.34       68.06     32.73 o 
   6  11   8       30.18       26.48     33.34 o 
   7  11   8       25.37       76.69     29.37 o 
   8  11   8        0.00      -27.73     31.65 o 
  -9  12   8        3.71       20.87     39.40 o 
  -8  12   8        1.29       57.07     34.01 o 
  -7  12   8       46.01       56.96     38.83 o 
  -6  12   8       20.29       12.23     34.47 o 
  -5  12   8       67.28       46.71     31.89 o 
  -4  12   8       15.64       12.70     48.78 o 
  -3  12   8       56.71        4.31     33.76 o 
  -2  12   8       14.55       34.28     37.13 o 
  -1  12   8       52.46       66.79     31.49 o 
   0  12   8       18.68       22.84     34.33 o 
   1  12   8       18.29       22.60     32.16 o 
   2  12   8       59.04       82.06     39.47 o 
   3  12   8        8.21       51.24     34.78 o 
   4  12   8       11.32       15.12     32.76 o 
 -23   1   9       43.61       57.67     38.79 o 
 -22   1   9        7.19      -32.47     35.13 o 
 -21   1   9        0.66       30.65     58.83 o 
 -20   1   9        0.13       35.65     29.33 o 
 -19   1   9      254.43      273.50     42.00 o 
 -18   1   9        4.74       53.65     25.88 o 
 -17   1   9       39.96       17.08     57.10 o 
 -16   1   9        0.32        9.18     28.66 o 
 -15   1   9       94.78      115.48     29.06 o 
 -14   1   9      765.65      683.06     43.48 o 
 -13   1   9      171.32      194.28     34.05 o 
 -12   1   9      183.70       94.89     37.04 o 
 -11   1   9       57.09      140.57     77.86 o 
 -10   1   9      186.01      222.70    104.63 o 
  -9   1   9      144.75      172.79     47.31 o 
  -8   1   9       21.72       74.01     51.64 o 
  -7   1   9       13.68       65.64     56.28 o 
  -6   1   9      263.66      234.32     35.48 o 
  -5   1   9     1359.76     1570.13     75.89 o 
  -4   1   9      308.54      358.40     42.37 o 
  -3   1   9      606.61      569.57     37.32 o 
  -2   1   9       66.95       52.26     31.82 o 
  -1   1   9        1.47       23.17     31.43 o 
   0   1   9       41.91       49.94     29.47 o 
   1   1   9      632.02      604.79     32.14 o 
   2   1   9      574.62      712.35     28.10 o 
   3   1   9      507.53      565.21     28.10 o 
   4   1   9      375.08      394.14     30.61 o 
   5   1   9        0.08       58.69     28.34 o 
   6   1   9        5.01       34.50     28.59 o 
   7   1   9      168.52      138.25     28.40 o 
   8   1   9      335.33      298.02     27.23 o 
   9   1   9        3.96       23.56     26.78 o 
  10   1   9       99.39      145.54     24.81 o 
  11   1   9      791.34      748.36     25.10 o 
  12   1   9       65.20       82.09     23.06 o 
  13   1   9       81.52      101.53     26.46 o 
  14   1   9      117.15      159.31     27.13 o 
  15   1   9        0.97       -2.31     29.45 o 
  16   1   9       18.68       48.68     25.50 o 
  17   1   9       11.06       44.21     26.14 o 
  18   1   9       41.05       12.35     29.24 o 
 -23   2   9       41.01       52.31     39.07 o 
 -22   2   9        5.35      -28.80     28.80 o 
 -21   2   9        1.87       33.61     38.68 o 
 -20   2   9        0.60      -17.36     32.34 o 
 -19   2   9      248.05      214.63     33.92 o 
 -18   2   9       49.29       28.37     34.22 o 
 -17   2   9      330.96      292.18     34.82 o 
 -16   2   9      152.82       98.09     27.51 o 
 -15   2   9        7.53       77.01     33.74 o 
 -14   2   9      332.42      378.13     53.30 o 
 -13   2   9      136.88      192.18     80.43 o 
 -12   2   9      125.06       45.74     36.37 o 
 -11   2   9      197.00      165.33     45.29 o 
 -10   2   9       29.90       52.76     36.61 o 
  -9   2   9      170.86      121.12     45.54 o 
  -8   2   9      139.93      231.75     55.52 o 
  -7   2   9        4.58       23.90     43.54 o 
  -6   2   9       85.09       55.40     45.41 o 
  -5   2   9      184.27      157.67     35.76 o 
  -4   2   9     1295.37      968.83     44.90 o 
  -3   2   9     1063.65     1106.65     47.14 o 
  -2   2   9       86.46      154.64     38.93 o 
  -1   2   9     1393.71     1496.18     37.19 o 
   0   2   9      269.53      251.52     31.95 o 
   1   2   9      452.78      221.72     27.94 o 
   2   2   9       12.55       26.59     26.39 o 
   3   2   9      450.26      451.93     28.23 o 
   4   2   9      150.98      261.44     26.68 o 
   5   2   9       10.23      101.73     48.97 o 
   6   2   9       81.00      138.64     30.74 o 
   7   2   9        1.07       15.09     24.24 o 
   8   2   9       58.23       62.51     23.97 o 
   9   2   9        0.53       65.52     25.10 o 
  10   2   9       13.81       42.65     24.24 o 
  11   2   9       53.84       52.83     23.74 o 
  12   2   9        1.09      -23.54     26.79 o 
  13   2   9        2.28      -22.87     24.51 o 
  14   2   9       38.71       76.07     24.57 o 
  15   2   9       12.69       53.23     29.54 o 
  16   2   9      112.21       60.60     28.78 o 
  17   2   9        0.91       -9.88     24.95 o 
  18   2   9       10.33        6.50     26.69 o 
 -23   3   9        0.97       38.40     37.00 o 
 -22   3   9       22.53       -8.33     28.72 o 
 -21   3   9       32.03       47.40     29.98 o 
 -20   3   9       20.97       92.18     40.13 o 
 -19   3   9       10.74       -8.10     46.12 o 
 -18   3   9        7.14      -20.93     34.70 o 
 -17   3   9      187.61      209.41     52.12 o 
 -16   3   9       17.64       -3.51     51.03 o 
 -15   3   9        0.05      -38.37     38.37 o 
 -14   3   9       21.07        0.16     38.24 o 
 -13   3   9      330.20      351.01     53.74 o 
 -12   3   9      348.95      376.27     53.53 o 
 -11   3   9        8.36       52.16     51.84 o 
 -10   3   9      291.76      318.59     51.50 o 
  -9   3   9      455.16      450.01     60.27 o 
  -8   3   9        0.16      -17.06     30.48 o 
  -7   3   9      707.71      761.57     41.35 o 
  -6   3   9      205.66      237.62     50.82 o 
  -5   3   9       56.02       92.38     43.47 o 
  -4   3   9       71.52       32.48     37.05 o 
  -3   3   9      271.45      298.51     34.75 o 
  -2   3   9      269.16      236.41     33.77 o 
  -1   3   9      918.29     1037.91     37.50 o 
   0   3   9      778.33      709.56     34.31 o 
   1   3   9      320.57      192.70     29.11 o 
   2   3   9       39.35       10.50     31.09 o 
   3   3   9      688.71      609.12     27.13 o 
   4   3   9        4.24       53.35     24.55 o 
   5   3   9       71.92       47.26     22.89 o 
   6   3   9       50.02       36.30     25.58 o 
   7   3   9       39.86       -0.34     27.02 o 
   8   3   9      137.56       98.49     25.25 o 
   9   3   9       53.41       27.37     26.24 o 
  10   3   9      356.95      326.41     27.44 o 
  11   3   9       79.42      141.17     26.61 o 
  12   3   9        4.78        2.43     23.54 o 
  13   3   9      247.37      258.99     25.56 o 
  14   3   9       50.05       37.78     22.55 o 
  15   3   9       58.76       60.53     26.49 o 
  16   3   9       25.42       31.46     31.15 o 
  17   3   9       38.11       36.12     26.11 o 
  18   3   9        7.86       25.25     30.10 o 
 -22   4   9       21.40       52.37     32.55 o 
 -21   4   9        0.10      -34.93     74.82 o 
 -20   4   9       19.14       96.12     32.71 o 
 -19   4   9        7.66       47.05     31.59 o 
 -18   4   9        4.95       -8.39     40.97 o 
 -17   4   9        0.31       56.05     45.75 o 
 -16   4   9        4.58       32.68     46.77 o 
 -15   4   9      744.22      739.02     45.90 o 
 -14   4   9       22.91      -21.77     51.88 o 
 -13   4   9      119.83      155.85     43.93 o 
 -12   4   9       10.37       18.54     53.72 o 
 -11   4   9       13.54       51.25     42.78 o 
 -10   4   9       33.50       15.42     42.82 o 
  -9   4   9       23.50       27.69     50.33 o 
  -8   4   9      124.04      110.18     32.98 o 
  -7   4   9      616.42      633.24     36.01 o 
  -6   4   9      429.96      419.36     29.11 o 
  -5   4   9       62.80       56.65     25.93 o 
  -4   4   9       52.02       21.50     35.99 o 
  -3   4   9      450.16      554.89     34.94 o 
  -2   4   9       11.29       -3.59     33.56 o 
  -1   4   9       72.90      140.81     33.63 o 
   0   4   9       26.16       17.85     29.73 o 
   1   4   9      586.31      645.26     39.75 o 
   2   4   9       41.86       94.65     37.45 o 
   3   4   9     1185.08     1207.12     36.25 o 
   4   4   9        0.87      -19.49     26.57 o 
   5   4   9      244.49      367.69     31.36 o 
   6   4   9       41.90       44.75     24.08 o 
   7   4   9       83.27      163.61     29.11 o 
   8   4   9       80.10       80.79     26.41 o 
   9   4   9      631.27      677.07     29.46 o 
  10   4   9        1.75       35.00     26.93 o 
  11   4   9       30.12       11.06     26.64 o 
  12   4   9       10.55       27.54     27.20 o 
  13   4   9        6.62       25.53     23.70 o 
  14   4   9        0.02       14.09     28.18 o 
  15   4   9       16.14       54.71     25.48 o 
  16   4   9       13.80       38.74     29.53 o 
  17   4   9       13.44      -16.57     29.47 o 
 -22   5   9       10.07       51.90     29.87 o 
 -21   5   9       21.01       11.54     27.65 o 
 -20   5   9        3.37       25.30     31.79 o 
 -19   5   9       32.82       41.76     30.65 o 
 -18   5   9        0.40       10.96     32.22 o 
 -17   5   9      347.43      348.31     81.11 o 
 -16   5   9       48.33      106.31     39.51 o 
 -15   5   9      181.55      185.47     47.82 o 
 -14   5   9       53.38      140.21     97.65 o 
 -13   5   9      211.28      299.84     43.94 o 
 -12   5   9       17.62      114.77     77.00 o 
 -11   5   9       19.43       46.03     42.03 o 
 -10   5   9       17.48       60.87     42.33 o 
  -9   5   9        8.84       47.06     34.44 o 
  -8   5   9     1001.76     1239.53     34.63 o 
  -7   5   9        5.13       -2.64     27.61 o 
  -6   5   9      203.76      368.96     31.38 o 
  -5   5   9        2.15       41.18     29.21 o 
  -4   5   9      957.21      771.69     28.84 o 
  -3   5   9      162.63      145.79     29.74 o 
  -2   5   9      307.98      382.49     33.78 o 
  -1   5   9      496.77      527.04     35.54 o 
   0   5   9       15.01       -0.70     33.18 o 
   1   5   9       11.43       42.54     31.09 o 
   2   5   9      424.81      319.41     33.22 o 
   3   5   9      696.02      692.68     34.02 o 
   4   5   9      241.34      233.36     34.01 o 
   5   5   9       27.95       96.93     33.65 o 
   6   5   9       72.11       27.16     31.49 o 
   7   5   9       30.12       38.92     26.77 o 
   8   5   9       36.38       29.50     32.83 o 
   9   5   9        2.69       -0.46     26.64 o 
  10   5   9       19.43       48.43     26.84 o 
  11   5   9        1.84       25.32     23.02 o 
  12   5   9        8.16        7.72     23.54 o 
  13   5   9       21.78       32.84     26.62 o 
  14   5   9       26.30       52.80     27.05 o 
  15   5   9       15.13       52.53     27.62 o 
  16   5   9       92.96       90.91     22.62 o 
  17   5   9        5.36       22.71     95.78 o 
 -21   6   9       22.55      -19.04     27.60 o 
 -20   6   9        0.43       12.66     28.19 o 
 -19   6   9      110.74       69.77     28.87 o 
 -18   6   9       18.04       58.04     73.38 o 
 -17   6   9      210.96      170.04     42.83 o 
 -16   6   9       32.38       17.84     82.94 o 
 -15   6   9        3.50      -31.96     49.68 o 
 -14   6   9       20.58       61.17     48.59 o 
 -13   6   9      113.48       97.50     36.82 o 
 -12   6   9      612.06      503.67     46.73 o 
 -11   6   9      192.34      220.60     41.67 o 
 -10   6   9        2.03      -30.87     30.87 o 
  -9   6   9      135.53      136.42     39.69 o 
  -8   6   9       33.03       40.46     33.99 o 
  -7   6   9        0.11      -24.52     36.27 o 
  -6   6   9      511.47      483.32     34.28 o 
  -5   6   9        0.04        4.89     26.99 o 
  -4   6   9       20.11       56.10     31.39 o 
  -3   6   9       80.17       72.72     31.11 o 
  -2   6   9      157.72      141.63     29.75 o 
  -1   6   9        2.88       19.91     28.50 o 
   0   6   9      137.22       88.90     28.73 o 
   1   6   9       85.07       60.83     34.91 o 
   2   6   9       34.76       46.80     35.83 o 
   3   6   9       47.60        8.44     31.60 o 
   4   6   9        1.80       44.47     30.98 o 
   5   6   9      799.62      888.92     30.65 o 
   6   6   9      129.76       73.64     28.96 o 
   7   6   9       12.83       53.12     26.22 o 
   8   6   9        6.98       39.34     31.25 o 
   9   6   9      209.62      175.40     23.73 o 
  10   6   9       47.85       35.32     30.68 o 
  11   6   9       67.29      102.59     25.62 o 
  12   6   9       16.33        3.66     26.32 o 
  13   6   9       11.04       52.91     40.50 o 
  14   6   9       19.31       21.14     30.36 o 
  15   6   9        0.27      -21.75     23.94 o 
  16   6   9        1.23       43.30     36.74 o 
 -20   7   9        1.63      -38.44     38.44 o 
 -19   7   9       14.59       65.94     31.44 o 
 -18   7   9       21.52       22.77     29.45 o 
 -17   7   9        0.24       54.93     40.70 o 
 -16   7   9        4.82      -16.24     39.15 o 
 -15   7   9       12.53       24.62     47.77 o 
 -14   7   9       59.78       25.14     40.58 o 
 -13   7   9       16.06       65.44     49.01 o 
 -12   7   9       34.33       72.79     48.35 o 
 -11   7   9      246.53      139.60     39.42 o 
 -10   7   9      496.10      370.01     38.78 o 
  -9   7   9       36.93       66.64     32.93 o 
  -8   7   9      169.12      160.08     34.21 o 
  -7   7   9      135.09      203.08     43.26 o 
  -6   7   9      284.45      252.57     39.17 o 
  -5   7   9      548.93      477.15     37.05 o 
  -4   7   9       56.13       80.14     32.42 o 
  -3   7   9      269.67      286.54     36.24 o 
  -2   7   9      141.85      136.21     54.27 o 
  -1   7   9      255.15      386.53     36.56 o 
   0   7   9      255.76      282.97     32.88 o 
   1   7   9      318.72      413.76     37.41 o 
   2   7   9       99.95      120.97     31.39 o 
   3   7   9        2.05       29.91     31.37 o 
   4   7   9      116.29      144.42     27.32 o 
   5   7   9      280.90      150.04     30.65 o 
   6   7   9      300.48      330.86     30.95 o 
   7   7   9        0.52        4.11     30.04 o 
   8   7   9       43.94       71.98     26.69 o 
   9   7   9       61.26       65.45     26.66 o 
  10   7   9        5.40       19.49     34.35 o 
  11   7   9       22.76       -5.76     25.27 o 
  12   7   9       17.65       56.10     32.84 o 
  13   7   9       18.33       38.17     29.36 o 
  14   7   9       18.77       53.57     29.80 o 
  15   7   9       76.30      196.53     65.94 o 
 -19   8   9       29.94       37.42     64.61 o 
 -18   8   9       43.14        9.81     46.27 o 
 -17   8   9        0.93      -28.99     38.98 o 
 -16   8   9       42.49       27.37     65.76 o 
 -15   8   9       28.05      110.90     54.28 o 
 -14   8   9        9.66        9.96     47.01 o 
 -13   8   9       25.78        5.83     46.41 o 
 -12   8   9      180.40      147.21     48.29 o 
 -11   8   9       40.57       72.92     27.47 o 
 -10   8   9       60.17       24.35     42.36 o 
  -9   8   9        2.70       48.93     29.71 o 
  -8   8   9       46.46       11.17     38.88 o 
  -7   8   9       12.78       45.48     37.68 o 
  -6   8   9       66.28       46.91     40.53 o 
  -5   8   9        0.19       31.26     31.96 o 
  -4   8   9       85.65      129.24     30.03 o 
  -3   8   9        0.10       48.84     32.55 o 
  -2   8   9        0.04        7.09     35.52 o 
  -1   8   9      303.28      247.51     30.92 o 
   0   8   9      266.80      278.41     42.09 o 
   1   8   9        1.14      -31.26     31.26 o 
   2   8   9        1.53       -1.20     33.19 o 
   3   8   9       65.82      116.45     30.33 o 
   4   8   9       24.81       76.92     37.36 o 
   5   8   9        3.87      -28.71     28.71 o 
   6   8   9       37.97       32.15     25.36 o 
   7   8   9       81.46       89.31     52.10 o 
   8   8   9       26.65       24.75     37.93 o 
   9   8   9       19.59       98.29     26.27 o 
  10   8   9       11.40       14.76     27.12 o 
  11   8   9        0.30       16.27     29.17 o 
  12   8   9      152.41       82.95     24.49 o 
  13   8   9        0.64        4.65     24.67 o 
 -17   9   9        4.13       38.48     38.98 o 
 -16   9   9      144.22      139.49     43.93 o 
 -15   9   9        0.12       -3.38     47.52 o 
 -14   9   9       18.27      -24.65     47.74 o 
 -13   9   9       39.42       -5.28     77.85 o 
 -12   9   9       15.71       28.00     37.71 o 
 -11   9   9        0.18       73.54     36.94 o 
 -10   9   9       26.34        2.14     32.17 o 
  -9   9   9      135.40      141.44     34.07 o 
  -8   9   9      140.37      175.32     39.32 o 
  -7   9   9       69.30       81.91     70.68 o 
  -6   9   9        6.61      -31.60     31.60 o 
  -5   9   9      593.77      641.46     51.16 o 
  -4   9   9       71.82       27.30     30.94 o 
  -3   9   9      180.87      224.74     30.67 o 
  -2   9   9       38.95       32.06     34.71 o 
  -1   9   9      171.27      174.76     32.68 o 
   0   9   9      271.81      298.12     34.56 o 
   1   9   9       34.90       27.15     33.41 o 
   2   9   9       69.78      111.80     31.57 o 
   3   9   9       34.65       66.69     32.82 o 
   4   9   9       14.75       48.17     43.37 o 
   5   9   9        8.07       80.97     29.37 o 
   6   9   9        7.79       -2.33     42.13 o 
   7   9   9      173.85      175.51     29.07 o 
   8   9   9       98.60       29.94     25.18 o 
   9   9   9        3.48        1.20     23.95 o 
  10   9   9       30.90        3.56     28.49 o 
  11   9   9        0.36       33.44     25.82 o 
  12   9   9       21.85       60.26     24.74 o 
 -15  10   9        1.62       34.04     51.80 o 
 -14  10   9        0.39      -31.97     46.98 o 
 -13  10   9       41.30       80.51     37.79 o 
 -12  10   9       39.82       62.63     43.75 o 
 -11  10   9       45.06       26.68     28.56 o 
 -10  10   9        7.08       33.17     35.71 o 
  -9  10   9       51.41       55.73     33.06 o 
  -8  10   9       12.69       21.85     36.91 o 
  -7  10   9        7.00       30.52     31.32 o 
  -6  10   9       36.49      -27.98     38.12 o 
  -5  10   9       24.60       32.94     33.93 o 
  -4  10   9        3.49        8.02     29.09 o 
  -3  10   9      107.75      100.93     32.29 o 
  -2  10   9       54.21       53.91     32.07 o 
  -1  10   9        2.12       29.06     33.67 o 
   0  10   9        0.01       28.29     32.31 o 
   1  10   9        0.09       36.22     39.68 o 
   2  10   9       20.09      129.18     39.87 o 
   3  10   9       15.84      -26.07     38.94 o 
   4  10   9       20.96       33.20     40.65 o 
   5  10   9      257.50      232.37     31.80 o 
   6  10   9       15.12       42.38     32.76 o 
   7  10   9        5.02       29.39     28.47 o 
   8  10   9       13.17       13.06     26.25 o 
   9  10   9        2.49       -6.19     27.63 o 
  10  10   9       17.10       13.98     45.37 o 
 -12  11   9        2.18        3.92     46.97 o 
 -11  11   9       24.83       46.25     33.35 o 
 -10  11   9        5.75      -21.46     32.19 o 
  -9  11   9        1.08      -31.52     31.52 o 
  -8  11   9       84.96       60.02     33.56 o 
  -7  11   9       35.57       44.35     40.28 o 
  -6  11   9      139.24      133.04     32.88 o 
  -5  11   9      172.77      141.14     33.41 o 
  -4  11   9       16.17       83.36     34.90 o 
  -3  11   9      122.80       56.02     36.03 o 
  -2  11   9       99.88       95.82     33.26 o 
  -1  11   9        1.43       56.01     32.91 o 
   0  11   9       43.19        1.72     31.99 o 
   1  11   9        0.45       -4.19     37.22 o 
   2  11   9        0.01       97.00     45.10 o 
   3  11   9        4.09      -40.96     40.96 o 
   4  11   9       16.13       66.01     34.25 o 
   5  11   9       12.62       24.37     34.04 o 
   6  11   9        2.78       -5.16     29.55 o 
   7  11   9        4.73      -43.01     45.74 o 
  -7  12   9        1.76       37.09     48.90 o 
  -6  12   9       10.47       62.62     39.20 o 
  -5  12   9        4.99       22.82     38.27 o 
  -4  12   9       39.53       23.44     33.19 o 
  -3  12   9        1.20       -5.24     36.10 o 
  -2  12   9        3.16       39.88     31.53 o 
  -1  12   9        9.05       38.93     37.28 o 
   0  12   9      105.27       12.04     35.41 o 
   1  12   9        2.83      -43.37     43.37 o 
   2  12   9       25.35       32.29     50.22 o 
 -23   0  10        0.88      -30.03     31.72 o 
 -22   0  10      143.40       94.42     52.36 o 
 -21   0  10        0.19      -14.78     47.89 o 
 -20   0  10        0.08       26.98     43.82 o 
 -19   0  10       35.16       31.10     32.34 o 
 -18   0  10      114.51      162.29     39.37 o 
 -17   0  10      161.08       57.09     37.07 o 
 -16   0  10      217.44      268.07     31.87 o 
 -15   0  10      213.61      231.81     40.36 o 
 -14   0  10     2229.96     2686.85     70.85 o 
 -13   0  10      133.24       89.68     70.85 o 
 -12   0  10     1245.43      969.85     61.16 o 
 -11   0  10      186.33      300.80     75.19 o 
 -10   0  10       37.45      125.81     74.19 o 
  -9   0  10        0.07      -41.04     55.68 o 
  -8   0  10       70.70       23.50     81.18 o 
  -7   0  10      253.43      237.95     59.08 o 
  -6   0  10      286.84      272.82     56.75 o 
  -5   0  10      551.18      754.13     60.48 o 
  -4   0  10     1972.42     2146.98     58.37 o 
  -3   0  10     1178.36     1404.49     53.70 o 
  -2   0  10      850.84      897.31     57.61 o 
  -1   0  10      392.19      349.70     48.68 o 
   0   0  10      356.29      348.56     41.19 o 
   1   0  10        1.77       14.69     44.99 o 
   2   0  10     1233.79     1254.57     39.23 o 
   3   0  10     1067.72     1594.35     50.91 o 
   4   0  10       40.52      177.90     43.75 o 
   5   0  10      227.55      176.18     31.22 o 
   6   0  10      116.73      118.16     36.31 o 
   7   0  10      181.93      210.55     34.34 o 
   8   0  10       23.65       10.30     36.25 o 
   9   0  10       71.34       48.74     40.64 o 
  10   0  10      408.76      396.79     36.02 o 
  11   0  10      269.23      311.57     33.66 o 
  12   0  10        2.68       66.16     37.57 o 
  13   0  10       21.36        4.91     27.75 o 
  14   0  10      165.77       52.93     56.02 o 
  15   0  10        0.85        2.83     48.81 o 
  16   0  10       11.17       65.44     38.65 o 
  17   0  10        2.50       83.34     32.43 o 
 -23   1  10        6.28       21.93     29.57 o 
 -22   1  10       34.30        7.94     33.16 o 
 -21   1  10       14.42       66.70     32.91 o 
 -20   1  10        3.05       29.43     23.91 o 
 -19   1  10      212.93      239.99     27.67 o 
 -18   1  10       88.64       32.90     28.97 o 
 -17   1  10      165.31      135.00     29.04 o 
 -16   1  10      136.67       82.79     39.10 o 
 -15   1  10      395.63      383.38     47.66 o 
 -14   1  10      327.21      344.22     37.17 o 
 -13   1  10       26.30       63.47     34.21 o 
 -12   1  10       43.96       83.50     35.66 o 
 -11   1  10      276.79      319.37     44.01 o 
 -10   1  10       10.09      -38.16     57.61 o 
  -9   1  10        5.59       39.11     45.52 o 
  -8   1  10      493.17      706.11     47.34 o 
  -7   1  10       11.26       14.19     44.55 o 
  -6   1  10       22.96      -25.45     38.33 o 
  -5   1  10      291.16      369.86     39.23 o 
  -4   1  10      521.46      578.51     36.96 o 
  -3   1  10      136.02      127.28     31.97 o 
  -2   1  10       15.55       31.27     32.06 o 
  -1   1  10       21.98       22.99     29.18 o 
   0   1  10       42.98       14.38     28.63 o 
   1   1  10      310.96      415.43     28.19 o 
   2   1  10      136.82      136.82     28.62 o 
   3   1  10       67.90       44.77     28.72 o 
   4   1  10      283.96      222.20     24.25 o 
   5   1  10       16.07       24.02     24.53 o 
   6   1  10       93.53      126.84     24.45 o 
   7   1  10      178.87      157.31     26.14 o 
   8   1  10       66.43       77.99     24.33 o 
   9   1  10       11.94       28.64     24.91 o 
  10   1  10       20.82       12.76     23.55 o 
  11   1  10      392.14      433.62     26.47 o 
  12   1  10        1.46       -8.29     20.34 o 
  13   1  10       26.53       75.49     26.77 o 
  14   1  10       23.54       14.87     21.29 o 
  15   1  10       20.49       33.75     23.54 o 
  16   1  10        3.64      -16.95     28.79 o 
  17   1  10       12.91       21.52     25.11 o 
 -23   2  10       30.23       49.40     26.36 o 
 -22   2  10       23.20        6.81     29.42 o 
 -21   2  10        0.95       30.39     29.51 o 
 -20   2  10       30.24      125.85     46.50 o 
 -19   2  10       19.64       51.33     30.30 o 
 -18   2  10        0.06       16.33     29.51 o 
 -17   2  10      397.65      388.07     26.95 o 
 -16   2  10       53.44       99.60     33.63 o 
 -15   2  10      278.30      330.34     51.60 o 
 -14   2  10       29.55       49.67     33.48 o 
 -13   2  10      250.15      239.32     29.47 o 
 -12   2  10      661.31      754.61     48.65 o 
 -11   2  10       43.22       71.58     36.15 o 
 -10   2  10       11.75      -29.96     88.21 o 
  -9   2  10      259.79      304.38     39.57 o 
  -8   2  10     1718.98     2054.60     64.18 o 
  -7   2  10      672.03      835.21     36.10 o 
  -6   2  10       33.64       14.45     34.77 o 
  -5   2  10      264.33      234.41     35.58 o 
  -4   2  10       53.13       42.10     39.89 o 
  -3   2  10      325.42      316.41     30.08 o 
  -2   2  10        0.94       18.37     34.74 o 
  -1   2  10       97.76      116.86     34.24 o 
   0   2  10      128.40      166.21     33.54 o 
   1   2  10       76.38      132.81     28.17 o 
   2   2  10      118.11      141.31     28.22 o 
   3   2  10      133.62      103.57     30.35 o 
   4   2  10        9.89       19.40     24.47 o 
   5   2  10       38.21       -7.08     29.81 o 
   6   2  10       52.22       55.93     28.27 o 
   7   2  10      500.71      400.26     27.54 o 
   8   2  10        1.00       15.44     24.89 o 
   9   2  10        0.06       12.63     22.95 o 
  10   2  10       99.02      118.11     20.15 o 
  11   2  10       80.92       79.65     29.85 o 
  12   2  10      280.42      220.78     23.28 o 
  13   2  10        3.13        2.29     23.60 o 
  14   2  10       23.99       -2.29     20.37 o 
  15   2  10       17.27      -19.18     25.93 o 
  16   2  10        0.06        2.15     23.78 o 
  17   2  10        4.03      -12.92     29.08 o 
 -22   3  10        0.04        2.69     32.53 o 
 -21   3  10        0.04       -0.10     29.09 o 
 -20   3  10        3.33      -31.01     31.01 o 
 -19   3  10        5.98      -13.13     39.29 o 
 -18   3  10       88.24       95.70     33.75 o 
 -17   3  10        2.97       -4.20     46.43 o 
 -16   3  10       18.03      105.61     46.39 o 
 -15   3  10       99.92      153.79     47.54 o 
 -14   3  10      312.67      297.60     44.84 o 
 -13   3  10       73.14       79.53     35.87 o 
 -12   3  10       25.82       -7.18     38.90 o 
 -11   3  10      323.72      290.85     35.68 o 
 -10   3  10      100.72       62.47     36.01 o 
  -9   3  10      943.69     1027.66     46.46 o 
  -8   3  10        2.56      -18.33     33.15 o 
  -7   3  10     2198.57     2399.82     81.94 o 
  -6   3  10      278.52      271.82     51.08 o 
  -5   3  10        0.01       60.70     36.81 o 
  -4   3  10       63.54       40.31     36.16 o 
  -3   3  10     2215.63     1945.15     42.02 o 
  -2   3  10      151.93      177.79     45.84 o 
  -1   3  10     1185.38     1211.75     41.69 o 
   0   3  10      108.22      159.18     34.07 o 
   1   3  10      305.07      347.33     32.17 o 
   2   3  10      931.83      889.32     34.15 o 
   3   3  10      103.28       90.54     28.18 o 
   4   3  10       14.95       45.56     25.77 o 
   5   3  10       40.13       42.65     27.86 o 
   6   3  10      189.21      188.50     26.07 o 
   7   3  10      660.23      465.16     25.92 o 
   8   3  10      205.07      203.63     26.03 o 
   9   3  10       86.48       61.49     21.04 o 
  10   3  10       32.09       27.07     22.69 o 
  11   3  10      161.71      135.38     26.06 o 
  12   3  10        9.76        2.06     26.65 o 
  13   3  10        4.23       -9.19     25.52 o 
  14   3  10       16.62      -11.29     24.18 o 
  15   3  10       55.04       47.60     25.99 o 
  16   3  10        2.13        0.63     26.55 o 
  17   3  10       19.45       16.61     27.27 o 
 -22   4  10        0.02       24.20     50.15 o 
 -21   4  10        1.60       -1.58     31.95 o 
 -20   4  10        8.21       46.51     32.55 o 
 -19   4  10       68.38       -2.98     34.63 o 
 -18   4  10       34.01       28.15     29.37 o 
 -17   4  10      162.66      171.59     35.20 o 
 -16   4  10       15.46      -30.40     41.54 o 
 -15   4  10        0.06        6.27     48.38 o 
 -14   4  10       64.38      104.93     38.92 o 
 -13   4  10      101.65      187.23     41.55 o 
 -12   4  10        8.68       -8.85     37.01 o 
 -11   4  10      185.22      215.81     34.70 o 
 -10   4  10      157.91      154.22     37.90 o 
  -9   4  10      252.55      212.38     37.14 o 
  -8   4  10       27.15       49.43     38.96 o 
  -7   4  10      534.43      614.15     32.99 o 
  -6   4  10      192.64      259.83     37.28 o 
  -5   4  10      515.86      511.59     34.61 o 
  -4   4  10      177.05      106.13     36.80 o 
  -3   4  10        3.89       23.17     29.47 o 
  -2   4  10       28.72       51.36     33.37 o 
  -1   4  10      140.48      103.07     30.34 o 
   0   4  10      111.13      112.04     29.68 o 
   1   4  10      794.96      870.22     54.11 o 
   2   4  10       78.03       74.95     33.98 o 
   3   4  10     1049.95     1215.80     37.83 o 
   4   4  10       41.74       73.80     26.18 o 
   5   4  10       77.91       85.44     26.23 o 
   6   4  10      206.23      175.01     24.21 o 
   7   4  10      162.18      202.65     23.26 o 
   8   4  10      143.50      138.61     28.28 o 
   9   4  10      563.01      475.72     26.36 o 
  10   4  10      278.01      239.95     22.89 o 
  11   4  10      106.87      119.95     24.96 o 
  12   4  10       11.46        2.18     21.40 o 
  13   4  10       92.94       84.19     23.31 o 
  14   4  10       17.88       40.91     25.82 o 
  15   4  10        0.09       29.41     25.49 o 
  16   4  10       76.68       88.91     25.08 o 
 -21   5  10       23.20      -28.35     28.35 o 
 -20   5  10        1.28      -13.17     28.08 o 
 -19   5  10        1.57       32.14     32.86 o 
 -18   5  10        4.19       38.95     56.86 o 
 -17   5  10        0.34       39.10     37.38 o 
 -16   5  10      508.95      495.26     41.23 o 
 -15   5  10       39.15      134.34     39.16 o 
 -14   5  10        9.67        4.87     50.68 o 
 -13   5  10       14.72      -41.51     63.77 o 
 -12   5  10      447.30      350.68     41.65 o 
 -11   5  10      240.82      291.24     44.70 o 
 -10   5  10       92.94       25.98     43.82 o 
  -9   5  10      230.40      191.36     28.59 o 
  -8   5  10       13.30       18.25     26.65 o 
  -7   5  10       82.95       77.86     33.48 o 
  -6   5  10      404.52      289.73     26.89 o 
  -5   5  10      400.64      452.87     31.32 o 
  -4   5  10       54.55       33.49     28.11 o 
  -3   5  10       25.37       64.45     26.38 o 
  -2   5  10        0.64       20.81     31.22 o 
  -1   5  10      303.98      272.65     46.97 o 
   0   5  10       37.13       37.61     36.55 o 
   1   5  10       25.64      -18.39     31.02 o 
   2   5  10      643.70      821.31     40.91 o 
   3   5  10       11.03       15.29     29.70 o 
   4   5  10       17.99       29.19     25.96 o 
   5   5  10      133.64      104.19     24.99 o 
   6   5  10      177.29      217.71     27.19 o 
   7   5  10      221.46      233.73     30.80 o 
   8   5  10       88.03      149.62     26.67 o 
   9   5  10      441.49      427.94     31.79 o 
  10   5  10       14.34       -8.51     29.56 o 
  11   5  10       38.13       18.86     25.18 o 
  12   5  10       24.42       45.68     29.30 o 
  13   5  10       56.42       99.16     26.90 o 
  14   5  10        7.11      -26.07     26.07 o 
  15   5  10       13.46       -0.25     29.21 o 
 -20   6  10        0.84       13.91     31.52 o 
 -19   6  10       21.18      -21.19     97.58 o 
 -18   6  10       42.42       50.44     38.93 o 
 -17   6  10      100.70       94.12     47.06 o 
 -16   6  10       22.25      -38.60     38.60 o 
 -15   6  10        4.50      -35.52     42.06 o 
 -14   6  10      222.70      161.46     39.15 o 
 -13   6  10       25.58       -0.15     58.24 o 
 -12   6  10      598.12      669.60     39.68 o 
 -11   6  10        4.11       34.59     32.47 o 
 -10   6  10       12.35       37.75     32.04 o 
  -9   6  10       58.87       79.61     32.88 o 
  -8   6  10       69.36      168.37     30.53 o 
  -7   6  10       41.03       12.88     27.75 o 
  -6   6  10      256.58      260.12     31.26 o 
  -5   6  10      149.25      165.75     28.88 o 
  -4   6  10        0.01       24.92     27.48 o 
  -3   6  10       92.28       78.38     25.71 o 
  -2   6  10      106.67      101.70     27.82 o 
  -1   6  10      218.00      235.55     28.26 o 
   0   6  10       21.90       48.78     28.99 o 
   1   6  10      250.52      317.15     26.28 o 
   2   6  10       15.95       55.93     35.71 o 
   3   6  10      183.61      232.05     38.41 o 
   4   6  10       10.89       41.23     30.04 o 
   5   6  10      114.11      152.41     25.10 o 
   6   6  10      198.63      166.30     28.61 o 
   7   6  10       81.96      137.41     24.81 o 
   8   6  10       40.42       24.67     25.71 o 
   9   6  10      237.91      253.69     28.13 o 
  10   6  10        2.38       -7.07     31.90 o 
  11   6  10       38.92       36.12     24.81 o 
  12   6  10        1.93       64.38     32.81 o 
  13   6  10        6.28        2.93     39.96 o 
  14   6  10        2.46       19.32     28.32 o 
 -19   7  10       10.45      -30.87     30.87 o 
 -18   7  10        8.71       39.19     33.75 o 
 -17   7  10       11.45      -42.42     76.75 o 
 -16   7  10        7.60       28.14     44.61 o 
 -15   7  10       52.56       96.01     44.83 o 
 -14   7  10        3.93      -37.98     37.98 o 
 -13   7  10       39.25       42.26     44.06 o 
 -12   7  10       81.54       98.89     43.91 o 
 -11   7  10        0.72       24.24     34.64 o 
 -10   7  10        1.08      -30.69     30.69 o 
  -9   7  10       48.34       13.86     29.12 o 
  -8   7  10      300.41      368.18     38.57 o 
  -7   7  10        0.00       21.20     26.30 o 
  -6   7  10      144.30      137.33     26.88 o 
  -5   7  10       30.82       65.15     28.18 o 
  -4   7  10      339.95      431.35     28.18 o 
  -3   7  10       36.52       86.07     30.31 o 
  -2   7  10        5.87       18.26     30.44 o 
  -1   7  10       12.38       20.14     33.49 o 
   0   7  10        1.56       14.33     37.09 o 
   1   7  10        4.56       34.45     34.76 o 
   2   7  10      322.94      339.01     34.05 o 
   3   7  10      253.83      188.96     33.00 o 
   4   7  10       22.42       26.35     27.00 o 
   5   7  10       30.09       19.73     25.03 o 
   6   7  10        0.30      -23.84     28.68 o 
   7   7  10      424.38      318.99     26.96 o 
   8   7  10      137.26      141.04     27.27 o 
   9   7  10        0.01       21.91     37.52 o 
  10   7  10       18.82       31.03     29.64 o 
  11   7  10        0.02       28.64     35.61 o 
  12   7  10       90.50      127.79     29.82 o 
  13   7  10        0.21        6.10     22.97 o 
 -18   8  10       27.30       85.78    106.22 o 
 -17   8  10        6.35       49.28     47.35 o 
 -16   8  10       12.20      120.84     47.94 o 
 -15   8  10        8.07       -2.98     37.81 o 
 -14   8  10       46.99       15.36     35.41 o 
 -13   8  10       26.51       -9.88     33.15 o 
 -12   8  10       55.22      108.90     62.74 o 
 -11   8  10       31.38       17.89     37.73 o 
 -10   8  10       11.46      -27.84     38.30 o 
  -9   8  10        3.41       21.12     29.05 o 
  -8   8  10      101.21      127.08     38.52 o 
  -7   8  10      307.48      281.03     34.46 o 
  -6   8  10      379.99      336.63     35.21 o 
  -5   8  10      177.12      186.05     27.86 o 
  -4   8  10      212.49      249.16     31.40 o 
  -3   8  10        1.91       27.53     34.01 o 
  -2   8  10       36.82       80.28     31.51 o 
  -1   8  10        1.01      -25.71     29.63 o 
   0   8  10       47.63        7.76     35.37 o 
   1   8  10        1.95       18.94     31.71 o 
   2   8  10       18.86       53.10     32.65 o 
   3   8  10       81.61       76.77     26.38 o 
   4   8  10       29.87       26.19     31.58 o 
   5   8  10       14.67       57.41     30.95 o 
   6   8  10        1.73       28.91     25.31 o 
   7   8  10        7.35        1.24     32.63 o 
   8   8  10       49.26       95.26     29.10 o 
   9   8  10       19.35        4.94     27.17 o 
  10   8  10       13.81      -28.61     28.61 o 
  11   8  10        2.26       39.82     28.08 o 
  12   8  10        1.38        6.33     26.94 o 
 -16   9  10       16.04       58.00     65.42 o 
 -15   9  10        7.46       53.89     46.15 o 
 -14   9  10        2.37       21.52     48.93 o 
 -13   9  10       24.54       46.75     38.74 o 
 -12   9  10        1.23       -0.02     38.83 o 
 -11   9  10       53.27      156.31     27.92 o 
 -10   9  10        0.04        7.55     36.71 o 
  -9   9  10        8.21       44.30     33.69 o 
  -8   9  10        8.30       66.17     33.73 o 
  -7   9  10        0.00        6.91     37.68 o 
  -6   9  10       11.87       41.44     32.89 o 
  -5   9  10        5.47       53.00     40.27 o 
  -4   9  10      308.45      284.95     31.86 o 
  -3   9  10       34.42       -4.45     34.21 o 
  -2   9  10      105.42      119.45     34.76 o 
  -1   9  10        6.51      -18.35     28.67 o 
   0   9  10        0.07       14.68     32.68 o 
   1   9  10       10.84       22.56     53.15 o 
   2   9  10       70.22       72.10     39.49 o 
   3   9  10        9.57       37.92     39.89 o 
   4   9  10       27.05       18.63     33.46 o 
   5   9  10       95.57      163.19     26.21 o 
   6   9  10       80.57       70.34     32.28 o 
   7   9  10       34.41       -3.76     28.58 o 
   8   9  10       17.90       -1.40     28.51 o 
   9   9  10       32.80       33.79     28.22 o 
  10   9  10       18.04       10.24     29.04 o 
 -13  10  10       27.83       26.67     39.04 o 
 -12  10  10        0.15      -10.96     33.90 o 
 -11  10  10       12.10       -7.94     42.31 o 
 -10  10  10        4.17       34.88     35.31 o 
  -9  10  10        9.37      -21.00     30.92 o 
  -8  10  10       41.12      -15.06     32.36 o 
  -7  10  10       10.92       -5.22     37.65 o 
  -6  10  10       37.25       36.40     33.67 o 
  -5  10  10       19.98       24.40     34.57 o 
  -4  10  10        0.51       14.02     33.34 o 
  -3  10  10       10.67       31.83     33.92 o 
  -2  10  10        3.75       39.34     35.12 o 
  -1  10  10       20.52      -36.05     36.05 o 
   0  10  10        1.65       -3.40     33.24 o 
   1  10  10       26.78       59.51     32.52 o 
   2  10  10        1.59       49.82     38.42 o 
   3  10  10        0.40       -4.57     33.86 o 
   4  10  10       62.51       57.70     44.52 o 
   5  10  10       27.48       22.44     28.80 o 
   6  10  10        6.50       15.86     31.94 o 
   7  10  10        0.33       20.39     28.66 o 
   8  10  10       13.50       51.91     29.55 o 
 -10  11  10        0.53       12.30     37.59 o 
  -9  11  10       12.64       36.44     30.65 o 
  -8  11  10       37.55       79.38     33.02 o 
  -7  11  10       41.45       -1.42     31.12 o 
  -6  11  10       28.04        7.13     26.25 o 
  -5  11  10       16.56       29.34     29.52 o 
  -4  11  10       44.39       21.19     33.86 o 
  -3  11  10       17.29       17.81     29.32 o 
  -2  11  10        6.29       57.99     35.92 o 
  -1  11  10       11.79       39.04     30.08 o 
   0  11  10       16.31       53.77     35.34 o 
   1  11  10        2.30        4.98     38.30 o 
   2  11  10        0.01       39.68     52.77 o 
   3  11  10       11.55        8.91     55.95 o 
   4  11  10        0.45       41.06     41.53 o 
 -22   1  11       62.31       62.33     29.81 o 
 -21   1  11        5.21       42.33     58.57 o 
 -20   1  11        1.57       44.24     24.11 o 
 -19   1  11       18.89       69.77     26.42 o 
 -18   1  11       16.53       10.61     28.10 o 
 -17   1  11      212.09      207.09     31.90 o 
 -16   1  11      226.63      190.59     25.23 o 
 -15   1  11       23.13       14.61     33.07 o 
 -14   1  11       70.58      115.34     46.30 o 
 -13   1  11      271.55      295.52     48.63 o 
 -12   1  11      660.40      492.26     43.27 o 
 -11   1  11      395.35      271.99     43.01 o 
 -10   1  11       57.34       85.68     42.37 o 
  -9   1  11      164.79      291.38     53.28 o 
  -8   1  11      336.61      257.76     44.77 o 
  -7   1  11       33.38       87.79     53.63 o 
  -6   1  11      770.91      817.18     44.38 o 
  -5   1  11       58.01       90.49     48.02 o 
  -4   1  11        3.37       16.06     37.46 o 
  -3   1  11      350.56      306.45     27.85 o 
  -2   1  11      249.61      216.86     27.27 o 
  -1   1  11      542.36      685.91     30.23 o 
   0   1  11      530.76      458.63     32.31 o 
   1   1  11        0.61      -12.30     24.88 o 
   2   1  11        0.28       44.11     27.89 o 
   3   1  11        0.86       31.94     28.39 o 
   4   1  11      580.03      585.77     29.29 o 
   5   1  11      145.09      147.38     24.74 o 
   6   1  11      268.06      292.70     28.44 o 
   7   1  11      103.34       43.27     22.66 o 
   8   1  11       33.64       69.05     23.63 o 
   9   1  11       93.61       47.41     26.36 o 
  10   1  11       13.97       33.32     21.72 o 
  11   1  11       10.71       18.27     23.56 o 
  12   1  11      199.08      216.45     25.66 o 
  13   1  11       37.40       20.09     26.81 o 
  14   1  11       69.08       74.25     26.46 o 
  15   1  11        3.52       49.94     32.55 o 
  16   1  11       10.47      -25.64     25.64 o 
 -22   2  11       82.52       89.38     43.91 o 
 -21   2  11       48.76       44.94     31.01 o 
 -20   2  11        1.82      -20.77     26.87 o 
 -19   2  11       16.28       54.03     25.13 o 
 -18   2  11      175.71      296.28     27.21 o 
 -17   2  11        7.29        5.76     25.63 o 
 -16   2  11       25.31       42.94     32.17 o 
 -15   2  11       48.90       68.16     27.85 o 
 -14   2  11       61.27       30.32     33.97 o 
 -13   2  11      155.56      198.77     35.04 o 
 -12   2  11      130.06      185.02     35.97 o 
 -11   2  11      449.65      318.44     42.61 o 
 -10   2  11       11.22       26.71     43.60 o 
  -9   2  11      140.94      258.38     44.23 o 
  -8   2  11       11.61      -17.54     31.34 o 
  -7   2  11       65.28       41.80     39.50 o 
  -6   2  11       38.00      144.18     33.60 o 
  -5   2  11      401.04      315.30     39.69 o 
  -4   2  11       63.18       92.90     44.35 o 
  -3   2  11      129.15      124.15     38.55 o 
  -2   2  11      170.82      248.42     35.01 o 
  -1   2  11        3.75       -6.14     28.48 o 
   0   2  11      201.26      282.98     33.97 o 
   1   2  11       63.92       53.04     26.50 o 
   2   2  11       10.38       24.75     25.51 o 
   3   2  11        8.23       33.99     29.85 o 
   4   2  11        3.58       -9.85     23.40 o 
   5   2  11      292.72      353.60     28.19 o 
   6   2  11        6.16       46.60     27.72 o 
   7   2  11       12.11       25.88     22.21 o 
   8   2  11       63.44       96.67     22.50 o 
   9   2  11        7.29        1.13     22.43 o 
  10   2  11       65.95       75.04     23.82 o 
  11   2  11        8.72       -0.62     23.35 o 
  12   2  11        5.95       31.67     27.94 o 
  13   2  11        9.85       58.55     26.97 o 
  14   2  11        0.42       57.40     22.22 o 
  15   2  11       16.94       15.55     22.78 o 
  16   2  11        0.02       22.28     24.95 o 
 -22   3  11       12.63       12.31     37.68 o 
 -21   3  11        0.39       26.50     27.21 o 
 -20   3  11        3.76       14.20     38.19 o 
 -19   3  11      127.61      178.80     24.13 o 
 -18   3  11       29.83       47.54     29.68 o 
 -17   3  11        6.60       81.96     37.16 o 
 -16   3  11        6.29        4.53     35.61 o 
 -15   3  11       29.37        0.57     28.52 o 
 -14   3  11       94.79      100.83     35.15 o 
 -13   3  11       50.21       59.44     40.82 o 
 -12   3  11       48.23       66.22     47.06 o 
 -11   3  11       69.59       36.55     38.14 o 
 -10   3  11       85.11      150.35     33.53 o 
  -9   3  11      219.51      193.65     30.66 o 
  -8   3  11        1.66       43.33     44.83 o 
  -7   3  11      198.47      199.34     34.25 o 
  -6   3  11      702.83      750.07     46.02 o 
  -5   3  11      150.86       79.97     41.85 o 
  -4   3  11     1335.73     1356.97     42.46 o 
  -3   3  11       65.98       82.67     37.54 o 
  -2   3  11       69.20       82.18     33.53 o 
  -1   3  11      264.88      264.85     33.76 o 
   0   3  11      137.80      160.19     37.43 o 
   1   3  11        7.61       42.11     25.21 o 
   2   3  11      463.34      465.17     29.23 o 
   3   3  11      274.42      247.33     24.98 o 
   4   3  11       73.89       80.96     26.80 o 
   5   3  11       11.23       11.73     26.85 o 
   6   3  11        7.13       20.54     27.81 o 
   7   3  11       98.10       71.14     24.53 o 
   8   3  11      142.71      118.32     25.78 o 
   9   3  11       69.69       23.13     22.18 o 
  10   3  11       15.70       18.75     23.92 o 
  11   3  11      169.01      135.21     27.68 o 
  12   3  11       28.59       30.30     25.63 o 
  13   3  11        7.92       22.87     25.80 o 
  14   3  11        0.58       29.80     25.51 o 
  15   3  11       29.54       -2.56     24.39 o 
 -21   4  11       40.95       45.18     28.72 o 
 -20   4  11        2.70       30.44     50.62 o 
 -19   4  11       31.25       35.00     34.59 o 
 -18   4  11        6.97       -1.60     58.17 o 
 -17   4  11       58.89       34.99     38.24 o 
 -16   4  11       11.14       -8.21     48.82 o 
 -15   4  11       69.41       61.43     60.22 o 
 -14   4  11       32.01       38.56     38.72 o 
 -13   4  11      107.23       78.06     64.72 o 
 -12   4  11      487.24      448.61     71.10 o 
 -11   4  11      273.17      340.66     35.86 o 
 -10   4  11      109.75      187.61     52.57 o 
  -9   4  11        9.20       17.36     33.02 o 
  -8   4  11      462.15      478.85     45.07 o 
  -7   4  11      359.62      303.20     28.24 o 
  -6   4  11      508.91      620.64     32.07 o 
  -5   4  11      105.05      111.80     27.88 o 
  -4   4  11        1.09       17.01     37.96 o 
  -3   4  11      326.78      315.04     33.09 o 
  -2   4  11      208.17      194.24     29.23 o 
  -1   4  11       64.70       75.61     31.66 o 
   0   4  11        3.70      -33.66     35.99 o 
   1   4  11        6.31       -2.71     29.70 o 
   2   4  11      179.85      181.69     34.23 o 
   3   4  11       81.31      110.18     32.19 o 
   4   4  11       41.25       63.20     24.80 o 
   5   4  11        0.02       19.32     26.52 o 
   6   4  11        2.56       70.66     30.15 o 
   7   4  11      262.87      234.85     27.79 o 
   8   4  11       22.92       52.97     26.44 o 
   9   4  11        9.92       -3.74     26.77 o 
  10   4  11        5.69       51.63     25.67 o 
  11   4  11        8.91       20.34     23.16 o 
  12   4  11        7.25        7.24     24.80 o 
  13   4  11      221.72      207.99     24.74 o 
  14   4  11       56.73       28.59     26.54 o 
  15   4  11       15.81       -5.27     26.44 o 
 -20   5  11        0.58       -3.40     28.96 o 
 -19   5  11       27.93       63.72     35.77 o 
 -18   5  11       19.26       23.17     84.79 o 
 -17   5  11        2.24       28.94     36.99 o 
 -16   5  11       12.07      -51.38     75.87 o 
 -15   5  11        6.49       46.79     38.60 o 
 -14   5  11        2.26       19.78     40.23 o 
 -13   5  11      241.93      251.02     41.17 o 
 -12   5  11      191.18      123.16     30.16 o 
 -11   5  11        9.67       95.59     41.35 o 
 -10   5  11      136.02      130.63     29.79 o 
  -9   5  11      135.71      157.62     29.91 o 
  -8   5  11      290.57      257.24     28.27 o 
  -7   5  11       98.49      105.75     29.92 o 
  -6   5  11      373.74      275.37     26.43 o 
  -5   5  11      157.51      172.40     29.04 o 
  -4   5  11      318.20      393.56     30.27 o 
  -3   5  11      423.71      440.34     30.75 o 
  -2   5  11       50.77       51.97     27.99 o 
  -1   5  11      167.37      155.65     36.54 o 
   0   5  11       35.12       96.83     30.28 o 
   1   5  11       33.38       23.18     32.70 o 
   2   5  11      542.06      532.66     34.80 o 
   3   5  11       20.64       21.64     26.18 o 
   4   5  11       43.29       -5.27     27.96 o 
   5   5  11        0.00        0.70     28.11 o 
   6   5  11       10.77      -11.18     34.78 o 
   7   5  11        2.64      -23.26     27.34 o 
   8   5  11       28.74       39.69     26.29 o 
   9   5  11       70.34       65.69     24.57 o 
  10   5  11        2.02       21.44     24.00 o 
  11   5  11       69.54       35.30     25.59 o 
  12   5  11       21.66       12.65     24.99 o 
  13   5  11        2.82        4.19     28.90 o 
  14   5  11       25.26       15.87     23.84 o 
 -20   6  11        0.19        4.95     71.39 o 
 -19   6  11        7.34      -36.21     47.56 o 
 -18   6  11        4.78       92.06     36.89 o 
 -17   6  11       10.44       30.71     60.34 o 
 -16   6  11       98.56       86.32     50.50 o 
 -15   6  11       96.91      115.53     34.59 o 
 -14   6  11      305.76      286.47     44.01 o 
 -13   6  11       95.60       67.41     36.18 o 
 -12   6  11      378.44      331.66     39.10 o 
 -11   6  11        0.29       -8.52     28.62 o 
 -10   6  11        3.43       29.44     28.29 o 
  -9   6  11        0.86        7.71     31.24 o 
  -8   6  11      103.46      136.50     30.97 o 
  -7   6  11       25.95       77.06     25.13 o 
  -6   6  11      213.87      230.79     32.44 o 
  -5   6  11       48.42      122.13     25.45 o 
  -4   6  11      196.15      147.35     30.43 o 
  -3   6  11      151.12      152.59     26.15 o 
  -2   6  11        0.09      -10.95     25.71 o 
  -1   6  11       81.55      131.44     29.38 o 
   0   6  11      126.99      185.31     28.00 o 
   1   6  11      101.81       82.42     29.98 o 
   2   6  11       22.81        6.50     27.08 o 
   3   6  11       34.76       -5.26     29.03 o 
   4   6  11       40.83       33.65     34.12 o 
   5   6  11      118.98      123.38     35.21 o 
   6   6  11        0.18       44.28     25.62 o 
   7   6  11      128.32      139.97     25.72 o 
   8   6  11       21.98       54.91     28.36 o 
   9   6  11       18.69       60.17     27.29 o 
  10   6  11        0.05       40.94     31.59 o 
  11   6  11        0.03      -18.44     29.40 o 
  12   6  11        0.54       47.02     37.12 o 
  13   6  11        3.47      -26.73     26.73 o 
 -18   7  11        3.25       26.00     36.73 o 
 -17   7  11        4.33        8.30     43.78 o 
 -16   7  11       72.88       62.73     44.01 o 
 -15   7  11       25.01       83.23     39.09 o 
 -14   7  11       36.56       59.36     43.56 o 
 -13   7  11        3.32       18.73     31.69 o 
 -12   7  11       44.25       79.85     35.86 o 
 -11   7  11       25.90       23.10     30.64 o 
 -10   7  11        4.89      -31.06     31.06 o 
  -9   7  11      172.46      187.78     25.88 o 
  -8   7  11       72.22       78.07     25.61 o 
  -7   7  11       13.52       57.14     28.83 o 
  -6   7  11      136.83       96.30     24.90 o 
  -5   7  11       12.78       21.15     25.36 o 
  -4   7  11       22.61       90.15     38.54 o 
  -3   7  11       13.09       16.04     28.76 o 
  -2   7  11       34.69       82.24     25.20 o 
  -1   7  11       11.19        5.41     33.62 o 
   0   7  11       18.12       59.63     26.66 o 
   1   7  11       46.37       51.57     34.81 o 
   2   7  11       49.64       58.45     31.20 o 
   3   7  11        5.10       28.14     36.36 o 
   4   7  11        5.63        4.02     25.99 o 
   5   7  11       45.94       15.72     28.11 o 
   6   7  11        0.14       -2.65     27.05 o 
   7   7  11       33.08       69.85     27.08 o 
   8   7  11       66.78       71.93     26.43 o 
   9   7  11        3.11       74.02     29.32 o 
  10   7  11        2.21       47.61     27.06 o 
  11   7  11       10.76       12.93     59.81 o 
  12   7  11        0.13       26.32     26.64 o 
 -17   8  11       27.76       72.01     87.08 o 
 -16   8  11        2.33       59.50     47.75 o 
 -15   8  11       13.27       82.72     38.72 o 
 -14   8  11        5.58       52.91     41.27 o 
 -13   8  11       32.59       82.06     35.40 o 
 -12   8  11       82.64      139.07     37.48 o 
 -11   8  11       30.73       31.89     37.96 o 
 -10   8  11        5.25       18.73     34.06 o 
  -9   8  11       89.40      103.16     33.38 o 
  -8   8  11       39.12       40.35     26.74 o 
  -7   8  11      206.12      189.25     27.90 o 
  -6   8  11       44.83       62.40     28.33 o 
  -5   8  11       30.97       96.93     29.58 o 
  -4   8  11        2.51       -8.19     33.03 o 
  -3   8  11      228.69      174.92     30.87 o 
  -2   8  11       33.34       76.85     34.01 o 
  -1   8  11       81.72       96.01     27.76 o 
   0   8  11      133.31      148.02     37.02 o 
   1   8  11        0.00       30.41     37.60 o 
   2   8  11      269.23      275.78     33.72 o 
   3   8  11      125.86       94.05     36.65 o 
   4   8  11       18.58       33.56     29.65 o 
   5   8  11        8.81      -12.35     26.76 o 
   6   8  11       20.62       32.75     28.90 o 
   7   8  11        8.20       31.26     31.13 o 
   8   8  11        0.04       30.40     26.57 o 
   9   8  11       65.37       57.38     24.16 o 
  10   8  11        6.71      -25.58     25.58 o 
 -15   9  11        4.84        6.46     51.44 o 
 -14   9  11        1.77      -26.28     48.05 o 
 -13   9  11        0.25       16.80     80.45 o 
 -12   9  11       51.79       25.39     31.23 o 
 -11   9  11       20.79       54.20     32.20 o 
 -10   9  11        3.16       85.59     37.71 o 
  -9   9  11       60.09       46.08     28.64 o 
  -8   9  11        0.05       64.64     52.61 o 
  -7   9  11        8.28        7.64     31.47 o 
  -6   9  11       16.30       13.48     30.83 o 
  -5   9  11        0.09      -27.90     27.90 o 
  -4   9  11        9.44       16.30     30.27 o 
  -3   9  11        2.74       20.93     27.42 o 
  -2   9  11        0.11       67.93     52.88 o 
  -1   9  11        2.68       21.34     30.65 o 
   0   9  11        5.39       -0.93     36.50 o 
   1   9  11        1.39      -12.96     35.65 o 
   2   9  11       54.89       27.31     33.14 o 
   3   9  11       49.87      -23.86     30.80 o 
   4   9  11       19.65       33.30     32.21 o 
   5   9  11        5.70       40.09     31.87 o 
   6   9  11       16.70       23.13     29.40 o 
   7   9  11        6.73       26.84     25.66 o 
   8   9  11        4.30       28.83     26.12 o 
 -12  10  11        6.46       20.39     38.49 o 
 -11  10  11       82.58       86.06     37.89 o 
 -10  10  11       23.13        8.94     31.98 o 
  -9  10  11      214.28      121.47     40.03 o 
  -8  10  11       38.49       38.09     28.96 o 
  -7  10  11      141.03       77.47     33.28 o 
  -6  10  11       36.05       47.19     33.79 o 
  -5  10  11       11.20        6.48     27.30 o 
  -4  10  11       89.22      101.06     30.88 o 
  -3  10  11       80.03       81.91     29.62 o 
  -2  10  11        0.41      -17.51     33.20 o 
  -1  10  11      101.96       73.76     42.69 o 
   0  10  11      103.98      108.32     31.63 o 
   1  10  11        1.18      -18.68     28.84 o 
   2  10  11        6.71       59.76     32.35 o 
   3  10  11        2.67       24.83     62.62 o 
   4  10  11       42.22      -29.41     34.21 o 
   5  10  11        9.95       42.43     25.32 o 
   6  10  11       21.80       26.57     33.76 o 
  -8  11  11       13.49       23.14     64.90 o 
  -7  11  11        0.63       27.73     34.21 o 
  -6  11  11       13.20       10.21     30.31 o 
  -5  11  11       58.28       67.98     30.93 o 
  -4  11  11        1.58      -20.74     31.63 o 
  -3  11  11       96.69       81.87     34.60 o 
  -2  11  11       92.23       63.50     31.72 o 
  -1  11  11        9.26       42.50     38.48 o 
   0  11  11        0.72       24.74     35.29 o 
   1  11  11       10.37       79.14     46.35 o 
 -22   0  12       33.80       58.15     32.14 o 
 -21   0  12        0.42      -36.68     36.68 o 
 -20   0  12        1.99       25.94     49.88 o 
 -19   0  12        1.50       55.59     80.77 o 
 -18   0  12       21.31      -13.76     36.59 o 
 -17   0  12      182.36      287.51     43.15 o 
 -16   0  12       31.16       71.87     45.46 o 
 -15   0  12       10.37       60.41     64.18 o 
 -14   0  12       35.37       26.98     44.27 o 
 -13   0  12       24.97       42.04     62.49 o 
 -12   0  12        0.07       -9.18     47.07 o 
 -11   0  12       15.41       67.62     69.88 o 
 -10   0  12        2.05      103.10     68.91 o 
  -9   0  12        8.81        7.39     75.51 o 
  -8   0  12      714.24      780.87     59.30 o 
  -7   0  12      336.55      276.55     77.56 o 
  -6   0  12       48.74       56.04     80.93 o 
  -5   0  12      645.45      672.63     98.10 o 
  -4   0  12      347.58      372.16     54.84 o 
  -3   0  12     1261.99     1131.85     50.17 o 
  -2   0  12     2882.80     2884.41     66.74 o 
  -1   0  12       37.86       40.98     38.68 o 
   0   0  12      135.43       97.46     35.31 o 
   1   0  12      921.11      798.42     41.21 o 
   2   0  12        1.14       24.16     33.57 o 
   3   0  12      959.69     1021.64     43.70 o 
   4   0  12      557.76      578.81     39.86 o 
   5   0  12        1.85        2.39     35.51 o 
   6   0  12      238.66      178.89     39.21 o 
   7   0  12      347.32      393.33     30.68 o 
   8   0  12       31.76       54.57     37.48 o 
   9   0  12      274.01      192.21     31.07 o 
  10   0  12      118.00       70.39     44.30 o 
  11   0  12        6.90       76.62     32.83 o 
  12   0  12       15.68       68.77     38.99 o 
  13   0  12       30.72       75.64     47.05 o 
  14   0  12        1.80      -38.94     45.42 o 
  15   0  12       90.24       78.91     48.78 o 
 -22   1  12        4.78        1.11     45.67 o 
 -21   1  12       10.95       20.33     32.88 o 
 -20   1  12        8.45      -18.60     31.59 o 
 -19   1  12       35.23       15.91     25.95 o 
 -18   1  12        0.53       73.13     24.03 o 
 -17   1  12       19.33       27.31     24.30 o 
 -16   1  12       38.29       31.27     43.17 o 
 -15   1  12      184.08      147.03     35.80 o 
 -14   1  12       53.82       13.94     30.22 o 
 -13   1  12       31.60       -0.85     37.22 o 
 -12   1  12      209.64      173.48     66.99 o 
 -11   1  12      785.93      653.21     37.87 o 
 -10   1  12      151.73      145.12     37.93 o 
  -9   1  12        1.98       28.50     44.13 o 
  -8   1  12        5.89       44.73     51.28 o 
  -7   1  12       19.06      102.45     37.69 o 
  -6   1  12      511.67      608.52     33.95 o 
  -5   1  12      294.55      347.21     34.46 o 
  -4   1  12      179.48      139.63     33.45 o 
  -3   1  12      529.05      697.35     49.43 o 
  -2   1  12      123.65      190.64     34.05 o 
  -1   1  12     1140.55     1134.97     36.12 o 
   0   1  12      809.80      966.55     33.71 o 
   1   1  12      178.63      188.31     27.26 o 
   2   1  12      439.70      474.68     28.51 o 
   3   1  12      256.36      316.28     31.26 o 
   4   1  12       18.23       -0.26     25.73 o 
   5   1  12      257.62      248.99     26.80 o 
   6   1  12        0.82       17.47     25.26 o 
   7   1  12       90.42      108.95     21.78 o 
   8   1  12      123.65      152.19     23.56 o 
   9   1  12       35.37      -13.85     23.01 o 
  10   1  12      198.57      184.49     24.61 o 
  11   1  12       47.15       56.78     24.62 o 
  12   1  12       16.50       78.61     22.20 o 
  13   1  12        6.17       -4.17     28.70 o 
  14   1  12       16.65       35.01     23.63 o 
  15   1  12        9.72       32.91     27.71 o 
 -21   2  12        8.54       37.05     28.31 o 
 -20   2  12       28.19       87.50     31.63 o 
 -19   2  12        6.54       54.56     33.83 o 
 -18   2  12       15.23       -2.08     30.50 o 
 -17   2  12       70.95       64.29     38.28 o 
 -16   2  12        0.02       98.03     55.27 o 
 -15   2  12        7.56       33.05     32.11 o 
 -14   2  12       52.94       55.48     29.13 o 
 -13   2  12       81.58      114.58     33.10 o 
 -12   2  12       22.07      -57.67     57.67 o 
 -11   2  12      154.38      193.55     36.57 o 
 -10   2  12        0.41       19.93     36.10 o 
  -9   2  12        0.05      -35.63     35.63 o 
  -8   2  12      532.27      485.95     39.33 o 
  -7   2  12        0.04       10.74     33.05 o 
  -6   2  12      777.48      963.95     68.06 o 
  -5   2  12      114.21       96.34     58.52 o 
  -4   2  12        0.09       21.51     31.71 o 
  -3   2  12       31.23       11.50     34.31 o 
  -2   2  12      373.08      427.75     42.75 o 
  -1   2  12      346.08      325.71     27.97 o 
   0   2  12      144.93      151.99     29.64 o 
   1   2  12     1110.14      982.51     28.22 o 
   2   2  12      101.90      155.74     28.70 o 
   3   2  12      204.56      205.10     26.46 o 
   4   2  12       10.30       23.79     25.09 o 
   5   2  12        4.48       14.70     25.30 o 
   6   2  12       94.83       52.90     23.22 o 
   7   2  12        3.53       19.56     26.48 o 
   8   2  12      128.56      148.13     26.11 o 
   9   2  12       27.00       53.98     22.12 o 
  10   2  12      169.43       97.37     34.02 o 
  11   2  12        0.08       -0.94     26.67 o 
  12   2  12       80.33       87.60     24.77 o 
  13   2  12       37.96       63.86     29.94 o 
  14   2  12       36.62       42.72     24.84 o 
 -21   3  12       60.89       46.67     28.86 o 
 -20   3  12        0.93       10.07     33.31 o 
 -19   3  12       11.70      -18.03     33.22 o 
 -18   3  12      108.79      103.15     62.98 o 
 -17   3  12      154.18      152.48     37.90 o 
 -16   3  12        3.20       19.31     33.12 o 
 -15   3  12      182.81      190.82     30.30 o 
 -14   3  12       55.60       54.48     26.11 o 
 -13   3  12        6.41       52.36     30.24 o 
 -12   3  12      211.44      211.16     36.34 o 
 -11   3  12      150.68      217.43     42.49 o 
 -10   3  12      370.72      409.90     46.31 o 
  -9   3  12      323.72      364.76     29.87 o 
  -8   3  12      133.47      155.92     41.06 o 
  -7   3  12      315.81      233.74     32.75 o 
  -6   3  12      117.81       79.14     36.19 o 
  -5   3  12      204.38      137.26     31.20 o 
  -4   3  12       51.19       73.88     31.59 o 
  -3   3  12     1121.88     1056.70     34.98 o 
  -2   3  12      135.76       80.47     27.59 o 
  -1   3  12       94.82       70.03     34.53 o 
   0   3  12      440.49      311.28     27.08 o 
   1   3  12        4.19      -28.62     32.67 o 
   2   3  12       42.39      102.02     26.27 o 
   3   3  12       29.24       -3.30     23.28 o 
   4   3  12        2.45       53.77     25.76 o 
   5   3  12      102.64      110.20     27.78 o 
   6   3  12       64.98       85.68     24.54 o 
   7   3  12      101.13      128.39     23.80 o 
   8   3  12      125.23      136.48     26.99 o 
   9   3  12       64.28       76.19     24.06 o 
  10   3  12        0.07       24.40     23.91 o 
  11   3  12       25.28       -5.69     26.21 o 
  12   3  12        1.08       18.26     24.23 o 
  13   3  12        9.61       11.24     26.00 o 
  14   3  12       17.38       16.84     29.56 o 
 -20   4  12        0.01       15.75     24.97 o 
 -19   4  12       20.42       70.93     32.40 o 
 -18   4  12        1.71        5.46     42.99 o 
 -17   4  12        0.06       40.86     32.38 o 
 -16   4  12        0.18       85.20     33.46 o 
 -15   4  12       10.47       61.02     38.68 o 
 -14   4  12       39.77       25.03     67.61 o 
 -13   4  12       78.03       47.53     33.55 o 
 -12   4  12        1.40       62.82     35.70 o 
 -11   4  12       25.22       13.53     37.03 o 
 -10   4  12       17.62      -25.63     35.96 o 
  -9   4  12       29.74       74.61     35.24 o 
  -8   4  12      211.73      216.35     30.80 o 
  -7   4  12      825.18      604.24     33.94 o 
  -6   4  12        0.06       55.64     28.34 o 
  -5   4  12       63.48       32.09     26.42 o 
  -4   4  12       26.12        3.20     30.62 o 
  -3   4  12     1042.92      828.40     38.47 o 
  -2   4  12      111.64      106.35     34.72 o 
  -1   4  12       41.44       36.07     26.05 o 
   0   4  12       65.50       28.13     31.84 o 
   1   4  12      134.15      123.99     29.11 o 
   2   4  12      141.50       91.20     23.43 o 
   3   4  12       15.48       10.82     24.58 o 
   4   4  12       28.97       20.15     23.97 o 
   5   4  12       83.30       67.37     27.31 o 
   6   4  12      124.16      118.61     26.11 o 
   7   4  12      227.15      280.15     26.54 o 
   8   4  12       57.95       77.33     30.14 o 
   9   4  12        0.07       25.96     28.47 o 
  10   4  12       41.90       99.12     28.70 o 
  11   4  12       48.70       89.03     27.27 o 
  12   4  12        0.01       58.18     29.53 o 
  13   4  12       11.30       28.27     24.82 o 
 -20   5  12        3.88       52.02     60.88 o 
 -19   5  12       22.54       72.28     47.68 o 
 -18   5  12        0.01       17.93     33.29 o 
 -17   5  12       49.75       28.49     37.88 o 
 -16   5  12       58.37       44.80     30.69 o 
 -15   5  12        9.96       12.88     30.72 o 
 -14   5  12      236.30      299.56     41.41 o 
 -13   5  12       18.10       36.20     35.58 o 
 -12   5  12       67.24       92.90     31.06 o 
 -11   5  12       15.16      -15.92     32.08 o 
 -10   5  12        0.06       47.66     31.45 o 
  -9   5  12        0.08       28.70     31.50 o 
  -8   5  12       26.25       26.09     30.27 o 
  -7   5  12       10.79       32.44     25.18 o 
  -6   5  12        8.64       58.04     26.80 o 
  -5   5  12       97.17      154.09     25.75 o 
  -4   5  12       96.02      104.15     35.30 o 
  -3   5  12       21.38       45.10     29.75 o 
  -2   5  12      168.88      198.69     29.54 o 
  -1   5  12        7.66       50.04     29.04 o 
   0   5  12      544.29      508.34     29.16 o 
   1   5  12      578.14      620.90     31.84 o 
   2   5  12        3.18        6.13     33.89 o 
   3   5  12      227.78      301.70     31.37 o 
   4   5  12        0.46       -9.01     29.01 o 
   5   5  12       44.87       52.22     23.05 o 
   6   5  12       98.30       94.03     28.10 o 
   7   5  12        0.39       11.89     27.24 o 
   8   5  12       91.75       79.97     59.21 o 
   9   5  12       47.58       62.10     28.04 o 
  10   5  12       38.06       40.00     30.26 o 
  11   5  12       39.12        6.62     25.59 o 
  12   5  12       21.23       67.03     25.44 o 
  13   5  12        0.00       13.62     47.47 o 
 -18   6  12       42.39       10.58     40.39 o 
 -17   6  12        0.02       -3.44     34.08 o 
 -16   6  12       82.41       34.71     50.24 o 
 -15   6  12       29.52       21.79     33.17 o 
 -14   6  12       78.51       54.31     29.84 o 
 -13   6  12        1.22        3.58     32.52 o 
 -12   6  12       10.09       30.34     27.69 o 
 -11   6  12       16.53       39.08     28.57 o 
 -10   6  12       81.04       83.10     26.33 o 
  -9   6  12        0.02      -17.96     26.03 o 
  -8   6  12        0.12      -18.77     24.07 o 
  -7   6  12        9.29       35.65     21.53 o 
  -6   6  12       97.73      123.28     26.60 o 
  -5   6  12      638.12      498.36     28.78 o 
  -4   6  12       60.81       56.49     26.46 o 
  -3   6  12      111.67      143.09     25.89 o 
  -2   6  12      362.78      344.82     28.29 o 
  -1   6  12       85.02       45.62     28.02 o 
   0   6  12       89.06       12.87     24.81 o 
   1   6  12       87.00       41.76     32.50 o 
   2   6  12        5.97       21.26     34.15 o 
   3   6  12       12.61       28.55     25.88 o 
   4   6  12      111.91       78.38     31.22 o 
   5   6  12        6.32       -6.22     33.90 o 
   6   6  12       93.76      130.21     30.83 o 
   7   6  12      293.31      299.19     36.54 o 
   8   6  12        0.39       20.08     25.50 o 
   9   6  12       47.04       60.95     25.89 o 
  10   6  12       45.73       40.67     26.06 o 
  11   6  12       19.17       58.72     28.35 o 
  12   6  12        2.32       19.87     31.44 o 
 -17   7  12      123.31       81.46     35.51 o 
 -16   7  12       25.25       60.47     35.98 o 
 -15   7  12        5.71       -6.43     43.45 o 
 -14   7  12       58.07       31.45     44.01 o 
 -13   7  12        3.50       60.44     32.88 o 
 -12   7  12      273.00      216.45     27.58 o 
 -11   7  12        0.49      -21.44     26.53 o 
 -10   7  12       23.55       19.53     26.02 o 
  -9   7  12       70.66       51.15     31.66 o 
  -8   7  12       37.33       92.35     27.17 o 
  -7   7  12       12.80       27.07     27.71 o 
  -6   7  12       29.27       20.75     25.01 o 
  -5   7  12        5.67       29.88     29.15 o 
  -4   7  12       39.39       51.96     30.14 o 
  -3   7  12      147.94      198.69     29.24 o 
  -2   7  12        4.33       13.96     26.68 o 
  -1   7  12      133.18      151.29     29.20 o 
   0   7  12       11.55       -4.49     27.28 o 
   1   7  12       25.61       65.69     30.56 o 
   2   7  12        0.98       31.30     26.53 o 
   3   7  12        4.08       -4.46     36.20 o 
   4   7  12        0.44       57.41     28.43 o 
   5   7  12       61.39       21.50     29.11 o 
   6   7  12       50.02       75.90     30.86 o 
   7   7  12        0.00       -9.89     24.82 o 
   8   7  12        6.07      -21.45     21.45 o 
   9   7  12       71.10      103.64     25.14 o 
  10   7  12       12.90       70.61     37.03 o 
 -15   8  12        5.21       12.01     36.25 o 
 -14   8  12        0.00       30.20     44.68 o 
 -13   8  12        7.02       47.93     59.96 o 
 -12   8  12        5.49       13.16     29.12 o 
 -11   8  12        0.28        4.11     30.32 o 
 -10   8  12        2.65      -38.29     38.29 o 
  -9   8  12       32.46      -13.11     32.62 o 
  -8   8  12        0.22       27.92     26.88 o 
  -7   8  12       48.01       69.01     28.39 o 
  -6   8  12        0.04       -3.30     28.01 o 
  -5   8  12       10.29      -14.75     33.92 o 
  -4   8  12       42.85       57.87     29.68 o 
  -3   8  12       15.69       38.43     49.13 o 
  -2   8  12        7.72       13.65     34.18 o 
  -1   8  12        3.80       31.84     26.73 o 
   0   8  12        7.62       23.20     28.18 o 
   1   8  12       49.10       37.39     29.67 o 
   2   8  12       58.18       63.95     32.50 o 
   3   8  12       37.00       48.79     27.92 o 
   4   8  12       11.85        2.71     30.57 o 
   5   8  12        0.76       29.62     30.11 o 
   6   8  12        1.67       -1.81     69.23 o 
   7   8  12       17.64       96.22     28.19 o 
   8   8  12        2.79       -4.26     34.10 o 
   9   8  12        0.82       87.21     72.00 o 
 -13   9  12        3.30        5.42     39.36 o 
 -12   9  12       10.27      -29.91     29.91 o 
 -11   9  12       11.39        5.26     31.96 o 
 -10   9  12        0.47       13.23     22.94 o 
  -9   9  12        3.43       24.36     28.88 o 
  -8   9  12        0.63        5.26     34.83 o 
  -7   9  12       49.95       36.04     29.68 o 
  -6   9  12        3.63       10.27     30.71 o 
  -5   9  12       39.04       97.50     32.09 o 
  -4   9  12       27.30       37.10     30.99 o 
  -3   9  12       13.92       -7.29     30.13 o 
  -2   9  12        7.01      -19.18     28.68 o 
  -1   9  12       14.33       -6.76     30.75 o 
   0   9  12       22.07      -34.72     35.33 o 
   1   9  12        0.15       23.69     30.26 o 
   2   9  12       33.13       -9.20     31.43 o 
   3   9  12        7.63       34.70     40.09 o 
   4   9  12      115.98      147.68     33.93 o 
   5   9  12        1.34       25.45     52.79 o 
   6   9  12       12.58      -23.37     35.08 o 
 -10  10  12        2.82       53.87     29.96 o 
  -9  10  12       17.67      -17.05     30.45 o 
  -8  10  12        0.03       11.66     29.88 o 
  -7  10  12       18.12        3.63     34.54 o 
  -6  10  12        3.14      -31.82     31.82 o 
  -5  10  12       13.87       16.98     34.19 o 
  -4  10  12        4.86       32.30     34.78 o 
  -3  10  12       33.71       58.88     34.19 o 
  -2  10  12       59.93        5.86     34.58 o 
  -1  10  12       35.71       12.73     30.39 o 
   0  10  12       20.72       51.07     32.43 o 
   1  10  12        2.03       67.90     33.76 o 
   2  10  12        6.40       56.06     47.74 o 
   3  10  12       32.92      -28.02     66.29 o 
 -21   1  13       28.31       65.26     24.29 o 
 -20   1  13       11.56       15.07     25.14 o 
 -19   1  13        1.57       15.18     24.98 o 
 -18   1  13       19.03       29.06     39.51 o 
 -17   1  13       37.42      102.50     26.18 o 
 -16   1  13        2.10      -29.31     32.39 o 
 -15   1  13        3.37       73.63     31.16 o 
 -14   1  13       87.52      126.56     46.42 o 
 -13   1  13       11.54       89.32     45.43 o 
 -12   1  13      367.18      312.52     38.58 o 
 -11   1  13        1.08      -36.99     36.99 o 
 -10   1  13       35.04       14.71     67.17 o 
  -9   1  13       14.64       54.23     87.68 o 
  -8   1  13      711.78      714.73     45.03 o 
  -7   1  13        4.81      131.83     53.82 o 
  -6   1  13        5.13       30.96     40.26 o 
  -5   1  13        6.65      -14.28     37.58 o 
  -4   1  13        8.44       -1.22     31.57 o 
  -3   1  13        7.35       52.80     29.63 o 
  -2   1  13       70.13       41.34     28.95 o 
  -1   1  13      453.49      465.19     26.86 o 
   0   1  13        0.01       -6.65     22.92 o 
   1   1  13      200.30      242.47     27.81 o 
   2   1  13       16.44       39.31     24.76 o 
   3   1  13        4.09       17.96     30.28 o 
   4   1  13        1.23      -24.91     24.91 o 
   5   1  13       21.52       15.39     24.22 o 
   6   1  13      293.13      321.75     23.28 o 
   7   1  13       93.58       98.01     24.00 o 
   8   1  13       87.98      157.37     25.33 o 
   9   1  13        0.01      -22.80     22.80 o 
  10   1  13      182.67      170.46     20.83 o 
  11   1  13        6.64        6.76     24.71 o 
  12   1  13       61.04       79.37     26.41 o 
  13   1  13        6.10        3.15     29.51 o 
 -20   2  13       72.56       26.12     32.17 o 
 -19   2  13       58.56       60.14     28.64 o 
 -18   2  13       12.60       74.30     32.15 o 
 -17   2  13       57.90       -6.98     25.54 o 
 -16   2  13        9.35      -18.83     27.79 o 
 -15   2  13       81.57       73.18     32.03 o 
 -14   2  13      188.61      268.85     33.44 o 
 -13   2  13       87.58       98.14     39.97 o 
 -12   2  13       78.65      136.62     32.58 o 
 -11   2  13        0.02       16.85     45.69 o 
 -10   2  13      189.87      194.16     47.99 o 
  -9   2  13        0.04       26.05     48.62 o 
  -8   2  13        5.49        9.83     34.01 o 
  -7   2  13      231.45      221.31     40.05 o 
  -6   2  13        0.29       17.55     42.93 o 
  -5   2  13      356.96      407.31     38.28 o 
  -4   2  13        7.59        2.06     32.80 o 
  -3   2  13      107.66      114.94     31.24 o 
  -2   2  13      403.35      601.22     40.68 o 
  -1   2  13        0.38       -4.16     27.90 o 
   0   2  13      428.10      346.37     28.54 o 
   1   2  13      221.62      207.09     27.87 o 
   2   2  13       62.87      124.65     23.00 o 
   3   2  13       23.29       57.90     25.93 o 
   4   2  13        0.23       27.61     27.69 o 
   5   2  13       94.42       95.14     25.88 o 
   6   2  13       22.14       13.34     23.53 o 
   7   2  13       65.16       78.37     25.55 o 
   8   2  13        9.81        8.67     21.54 o 
   9   2  13       32.67       57.64     22.03 o 
  10   2  13       14.05       28.72     23.04 o 
  11   2  13        3.34       -1.92     27.19 o 
  12   2  13        5.34       38.21     26.27 o 
  13   2  13        2.48      -11.94     29.03 o 
 -20   3  13        1.54       23.09     27.51 o 
 -19   3  13       13.20       62.05     40.32 o 
 -18   3  13        3.60       -7.70     27.10 o 
 -17   3  13        6.68       58.41     39.08 o 
 -16   3  13       30.10       -8.43     31.77 o 
 -15   3  13        2.76       33.96     32.26 o 
 -14   3  13       58.11       82.32     39.22 o 
 -13   3  13      304.59      345.07     32.57 o 
 -12   3  13       87.96      131.69     39.25 o 
 -11   3  13       16.76        4.40     35.83 o 
 -10   3  13      107.39      141.02     40.42 o 
  -9   3  13       16.97       81.18     81.47 o 
  -8   3  13      164.67      242.57     41.52 o 
  -7   3  13       72.17       75.18     25.24 o 
  -6   3  13       29.89       25.14     29.24 o 
  -5   3  13       42.85       64.13     29.54 o 
  -4   3  13       60.48       59.65     29.41 o 
  -3   3  13        2.05       17.68     35.38 o 
  -2   3  13        8.24       31.86     30.39 o 
  -1   3  13      301.22      246.77     27.86 o 
   0   3  13       21.45       41.58     28.76 o 
   1   3  13        2.32       29.47     22.33 o 
   2   3  13       28.17       33.07     25.46 o 
   3   3  13        6.81       24.48     25.93 o 
   4   3  13        3.70       71.76     27.34 o 
   5   3  13       88.13       41.50     27.42 o 
   6   3  13       51.29       57.29     25.40 o 
   7   3  13      112.05       78.11     24.67 o 
   8   3  13        1.75        5.60     22.07 o 
   9   3  13        0.06      -28.22     28.22 o 
  10   3  13       19.25       72.08     23.25 o 
  11   3  13       25.76       88.95     30.30 o 
  12   3  13        0.02       30.07     33.73 o 
 -19   4  13       21.42      103.94     36.97 o 
 -18   4  13        0.40        0.09     44.28 o 
 -17   4  13       51.44       73.02     61.05 o 
 -16   4  13       14.79      118.97     60.52 o 
 -15   4  13       26.35       37.91     31.31 o 
 -14   4  13       14.19      -39.00     39.00 o 
 -13   4  13       10.29       42.86     34.25 o 
 -12   4  13       14.62       14.97     38.48 o 
 -11   4  13        0.38       22.07     33.66 o 
 -10   4  13       10.08       69.73     34.67 o 
  -9   4  13       16.21        3.77     24.22 o 
  -8   4  13       34.21       10.24     26.30 o 
  -7   4  13      244.05      187.53     32.66 o 
  -6   4  13       44.11       91.86     29.23 o 
  -5   4  13        5.04       -7.20     27.37 o 
  -4   4  13       39.26       27.37     29.63 o 
  -3   4  13       46.33       41.73     28.41 o 
  -2   4  13      207.36      141.44     29.66 o 
  -1   4  13      130.54      138.05     32.12 o 
   0   4  13        4.15       58.14     27.48 o 
   1   4  13       96.87       67.20     29.24 o 
   2   4  13       53.21      165.57     25.02 o 
   3   4  13        2.20       53.10     29.49 o 
   4   4  13        0.00        1.94     37.75 o 
   5   4  13        3.16       -1.55     26.71 o 
   6   4  13        0.39       28.69     27.13 o 
   7   4  13        0.85       18.87     25.13 o 
   8   4  13       20.36       36.14     24.80 o 
   9   4  13       18.18       33.88     28.43 o 
  10   4  13       61.07      111.59     30.84 o 
  11   4  13        7.18       -0.36     31.66 o 
  12   4  13        2.25      -13.66     26.30 o 
 -18   5  13        8.20       15.01     32.44 o 
 -17   5  13        5.88       -0.84     35.23 o 
 -16   5  13        0.59        7.94     33.07 o 
 -15   5  13       64.29       28.02     65.91 o 
 -14   5  13        6.41       -2.52     40.68 o 
 -13   5  13       12.00       39.54     32.01 o 
 -12   5  13       40.61       59.74     30.15 o 
 -11   5  13        7.60       48.46     34.05 o 
 -10   5  13        7.94       24.56     27.48 o 
  -9   5  13        8.31       42.29     24.93 o 
  -8   5  13      219.07      186.21     25.03 o 
  -7   5  13      394.73      324.67     27.37 o 
  -6   5  13      165.17      149.87     23.84 o 
  -5   5  13      179.91      147.13     26.16 o 
  -4   5  13       52.03       16.31     39.21 o 
  -3   5  13        6.25        6.05     28.00 o 
  -2   5  13       56.31        6.46     31.19 o 
  -1   5  13        0.00      -22.64     24.40 o 
   0   5  13       17.37       34.93     28.60 o 
   1   5  13       16.31       37.55     36.37 o 
   2   5  13        2.87       60.88     23.62 o 
   3   5  13      229.19      229.96     26.87 o 
   4   5  13        0.79       34.50     26.33 o 
   5   5  13       26.72       46.70     21.92 o 
   6   5  13       61.78       73.37     26.04 o 
   7   5  13        1.36        9.30     28.91 o 
   8   5  13       27.76       68.31     32.76 o 
   9   5  13        3.02       33.93     35.89 o 
  10   5  13        8.53       31.67     35.05 o 
  11   5  13        9.57       38.68     25.76 o 
 -18   6  13       19.22       40.47     72.00 o 
 -17   6  13       28.68       25.50     44.78 o 
 -16   6  13        0.88       32.95     28.12 o 
 -15   6  13        0.17       34.70     33.39 o 
 -14   6  13      140.93      154.75     32.33 o 
 -13   6  13       16.13       13.32     29.37 o 
 -12   6  13       59.55       69.07     34.72 o 
 -11   6  13       26.22       18.15     24.50 o 
 -10   6  13       60.96      136.57     25.63 o 
  -9   6  13       28.53       25.43     27.62 o 
  -8   6  13       70.15       90.25     25.46 o 
  -7   6  13       34.75       63.33     24.89 o 
  -6   6  13        0.35       -9.88     28.54 o 
  -5   6  13       11.85       56.21     28.27 o 
  -4   6  13       12.90       45.76     26.51 o 
  -3   6  13      183.38      162.45     26.79 o 
  -2   6  13       82.23       30.94     25.92 o 
  -1   6  13      122.82       80.21     25.01 o 
   0   6  13        2.27        1.12     30.70 o 
   1   6  13       17.44       11.38     26.68 o 
   2   6  13       66.36      128.82     29.77 o 
   3   6  13        4.97       11.89     25.92 o 
   4   6  13        0.00       15.34     31.24 o 
   5   6  13       31.78       67.33     25.96 o 
   6   6  13        2.68       27.63     30.57 o 
   7   6  13        1.87      -17.03     29.89 o 
   8   6  13       28.36       37.85     31.27 o 
   9   6  13        2.98       57.42     27.65 o 
  10   6  13        5.18       24.47     32.23 o 
 -16   7  13       42.28       50.27     33.22 o 
 -15   7  13       38.53       80.40     32.11 o 
 -14   7  13        0.47      -13.41     34.21 o 
 -13   7  13        0.34       61.61     31.70 o 
 -12   7  13        0.14       -7.01     30.10 o 
 -11   7  13       93.13       84.88     33.12 o 
 -10   7  13       24.97       28.13     24.96 o 
  -9   7  13       35.94       32.67     23.91 o 
  -8   7  13        6.42       23.83     26.66 o 
  -7   7  13        8.02       53.73     25.34 o 
  -6   7  13       33.14       26.07     22.55 o 
  -5   7  13       53.48       31.61     26.73 o 
  -4   7  13        5.59      -10.73     25.27 o 
  -3   7  13       38.10       55.55     26.32 o 
  -2   7  13       21.40       16.17     26.29 o 
  -1   7  13        0.23       16.92     26.28 o 
   0   7  13       11.23       42.78     26.26 o 
   1   7  13       91.08      102.46     34.03 o 
   2   7  13        5.79       39.45     30.57 o 
   3   7  13        9.13       32.97     28.57 o 
   4   7  13       11.28        2.15     26.71 o 
   5   7  13        1.09       -0.18     25.99 o 
   6   7  13        4.29        2.64     27.11 o 
   7   7  13       34.44       49.48     24.63 o 
   8   7  13       17.70       59.69     30.29 o 
 -14   8  13        0.66       -1.56     52.21 o 
 -13   8  13        0.02       15.20     32.61 o 
 -12   8  13        4.40       16.59     30.54 o 
 -11   8  13        2.31      -23.93     30.17 o 
 -10   8  13       14.84       63.20     27.23 o 
  -9   8  13        0.14        4.59     25.84 o 
  -8   8  13       20.29       43.53     27.86 o 
  -7   8  13       19.74       30.72     30.25 o 
  -6   8  13       50.24       37.05     33.00 o 
  -5   8  13        3.82       21.69     30.78 o 
  -4   8  13       12.21        0.96     33.10 o 
  -3   8  13        0.49       24.20     29.13 o 
  -2   8  13        1.80        4.94     26.69 o 
  -1   8  13        6.93      -23.08     26.83 o 
   0   8  13        9.45       37.67     27.74 o 
   1   8  13        0.45       33.81     32.24 o 
   2   8  13      137.86      139.88     33.43 o 
   3   8  13       26.77       50.60     28.68 o 
   4   8  13       97.66      101.51     27.07 o 
   5   8  13       12.49      102.65     36.56 o 
   6   8  13        6.38      -31.21     31.21 o 
 -11   9  13        0.00       28.30     24.37 o 
 -10   9  13        0.95       19.54     33.95 o 
  -9   9  13       17.36       25.65     41.16 o 
  -8   9  13       20.64       15.07     29.50 o 
  -7   9  13        0.04        2.18     33.89 o 
  -6   9  13       14.41       55.95     29.76 o 
  -5   9  13        6.95       35.86     33.63 o 
  -4   9  13        0.09       35.52     29.24 o 
  -3   9  13        0.50       19.73     26.92 o 
  -2   9  13        2.65       25.80     28.12 o 
  -1   9  13       25.54        5.62     27.37 o 
   0   9  13       33.73       44.62     28.18 o 
   1   9  13       22.77       45.07     30.79 o 
   2   9  13        2.03      -10.57     33.02 o 
   3   9  13        0.11        7.94     34.42 o 
  -4  10  13       65.67       36.04    103.03 o 
  -2  10  13        2.70       33.72     69.52 o 
 -20   0  14        9.54       83.30     43.34 o 
 -19   0  14       11.58      -15.66     30.14 o 
 -18   0  14        2.13       27.39     59.01 o 
 -17   0  14        1.14       67.05     99.48 o 
 -16   0  14        7.00       75.23     67.08 o 
 -15   0  14      164.81      125.63     66.76 o 
 -14   0  14      326.54      286.24     50.76 o 
 -13   0  14      333.73      327.96     71.25 o 
 -12   0  14      572.74      528.35     52.09 o 
 -11   0  14      261.00      188.45     67.55 o 
 -10   0  14      260.63      216.61     67.62 o 
  -9   0  14        9.04       -9.83     69.67 o 
  -8   0  14      160.23      306.29     53.77 o 
  -7   0  14       16.40       96.25     73.83 o 
  -6   0  14       14.35       57.72     54.28 o 
  -5   0  14        0.05      -41.51     41.51 o 
  -4   0  14      584.68      657.85    107.07 o 
  -3   0  14       99.21      164.38     39.47 o 
  -2   0  14      556.59      517.99     42.43 o 
  -1   0  14        9.40       39.83     31.94 o 
   0   0  14      288.13      285.61     39.20 o 
   1   0  14      683.85      637.77     40.05 o 
   2   0  14       26.88       39.14     32.89 o 
   3   0  14      121.46       96.48     32.87 o 
   4   0  14      448.34      429.20     67.63 o 
   5   0  14       60.65       98.88     34.25 o 
   6   0  14       20.62        3.50     42.92 o 
   7   0  14        1.13        1.40     49.37 o 
   8   0  14      405.18      322.15     34.68 o 
   9   0  14        4.81        3.62     41.62 o 
  10   0  14        1.17       -3.70     31.79 o 
  11   0  14        1.90       18.01     31.95 o 
 -20   1  14       54.43       57.90     60.73 o 
 -19   1  14       19.26       39.14     27.70 o 
 -18   1  14        0.05      102.88     26.12 o 
 -17   1  14        1.38      -21.06     32.04 o 
 -16   1  14        0.54       45.73     48.08 o 
 -15   1  14       26.85       -0.25     43.99 o 
 -14   1  14        2.57      -35.61     35.61 o 
 -13   1  14       67.93       21.75     47.00 o 
 -12   1  14      316.44      227.20     38.19 o 
 -11   1  14       94.80       57.82     32.60 o 
 -10   1  14      232.64      206.48     39.82 o 
  -9   1  14      229.72      158.28     55.73 o 
  -8   1  14       39.85       47.72     35.50 o 
  -7   1  14       41.01       65.87     72.16 o 
  -6   1  14       72.96       37.48     28.73 o 
  -5   1  14        0.02       -2.81     34.56 o 
  -4   1  14       59.26       71.77     29.50 o 
  -3   1  14       43.93       90.77     28.72 o 
  -2   1  14       39.38        4.09     23.49 o 
  -1   1  14       21.73       28.68     26.71 o 
   0   1  14       63.39       97.58     26.25 o 
   1   1  14       39.03       63.97     25.83 o 
   2   1  14        0.13       31.76     21.49 o 
   3   1  14       19.67       17.75     26.32 o 
   4   1  14       13.42       35.85     31.49 o 
   5   1  14        6.75       19.40     23.44 o 
   6   1  14       66.73       36.84     23.71 o 
   7   1  14       71.26      104.10     22.15 o 
   8   1  14        3.44       17.57     27.43 o 
   9   1  14        4.38       20.50     21.34 o 
  10   1  14        2.56      -14.58     19.72 o 
  11   1  14        3.13       30.47     24.53 o 
 -19   2  14        7.27       16.81     30.14 o 
 -18   2  14       33.12       66.87     31.61 o 
 -17   2  14       73.05       43.73     45.44 o 
 -16   2  14       15.34       54.71     36.59 o 
 -15   2  14        0.34       18.99     31.08 o 
 -14   2  14      128.01      133.13     37.45 o 
 -13   2  14        4.34      -32.73     32.73 o 
 -12   2  14       48.14       38.08     47.81 o 
 -11   2  14       20.55       65.54     34.40 o 
 -10   2  14      326.17      291.27     33.62 o 
  -9   2  14      152.88      143.07     34.22 o 
  -8   2  14       75.26       30.02     48.90 o 
  -7   2  14       76.92       89.40     33.31 o 
  -6   2  14        1.61        0.85     32.67 o 
  -5   2  14      346.71      167.68     34.78 o 
  -4   2  14       45.18       -5.47     31.22 o 
  -3   2  14       70.04      107.96     32.34 o 
  -2   2  14      139.94      140.65     27.58 o 
  -1   2  14       80.87       73.58     30.93 o 
   0   2  14       48.03       60.95     24.20 o 
   1   2  14        0.31       -9.55     27.64 o 
   2   2  14       61.98       81.18     24.68 o 
   3   2  14       53.04       19.12     22.23 o 
   4   2  14       24.62       44.01     23.27 o 
   5   2  14      123.71      152.50     23.24 o 
   6   2  14       23.53       82.90     20.49 o 
   7   2  14       20.95       55.67     25.86 o 
   8   2  14       15.42        5.34     23.79 o 
   9   2  14        4.65       17.22     21.83 o 
  10   2  14       15.52       33.78     25.14 o 
  11   2  14        0.00        9.01     24.66 o 
 -19   3  14       10.56      -28.35     37.35 o 
 -18   3  14        1.46        2.35     31.53 o 
 -17   3  14       11.29      -17.39     28.92 o 
 -16   3  14        0.17        8.12     50.65 o 
 -15   3  14        0.08        4.36     33.29 o 
 -14   3  14       44.94       35.03     45.58 o 
 -13   3  14        6.62       -1.92     38.79 o 
 -12   3  14      109.74      115.23     32.45 o 
 -11   3  14      107.31       85.90     48.57 o 
 -10   3  14       19.32       56.09     47.40 o 
  -9   3  14      168.77      211.34     58.89 o 
  -8   3  14        1.51       29.57     54.93 o 
  -7   3  14       52.03      111.33     29.05 o 
  -6   3  14       64.30       54.20     26.65 o 
  -5   3  14        0.62       52.68     26.26 o 
  -4   3  14       47.00       55.13     25.11 o 
  -3   3  14      139.61      170.27     27.22 o 
  -2   3  14      145.73      256.75     37.34 o 
  -1   3  14      382.14      314.86     27.73 o 
   0   3  14       12.53       30.71     24.72 o 
   1   3  14        7.16        1.43     24.99 o 
   2   3  14       83.44       57.79     21.21 o 
   3   3  14       72.23       60.58     20.19 o 
   4   3  14        1.31       37.34     22.54 o 
   5   3  14       29.02       25.70     25.63 o 
   6   3  14       47.23       52.79     23.94 o 
   7   3  14       44.01       31.32     23.77 o 
   8   3  14        7.62        6.78     21.97 o 
   9   3  14        0.22      -19.11     21.78 o 
  10   3  14        0.96       18.45     23.47 o 
  11   3  14       15.70       18.22     24.47 o 
 -18   4  14        4.21       22.07     32.94 o 
 -17   4  14       21.07       22.01     30.00 o 
 -16   4  14       24.55       56.05     33.03 o 
 -15   4  14       68.89       36.45     29.54 o 
 -14   4  14        2.60       18.09     34.93 o 
 -13   4  14       30.76       60.39     35.55 o 
 -12   4  14        0.04       12.39     30.21 o 
 -11   4  14       71.86       85.41     34.43 o 
 -10   4  14       33.19       37.68     29.68 o 
  -9   4  14       90.95       87.81     26.72 o 
  -8   4  14        0.85       -1.13     25.43 o 
  -7   4  14       49.83       86.25     28.97 o 
  -6   4  14       54.97       34.85     25.85 o 
  -5   4  14       17.26       10.93     28.68 o 
  -4   4  14        2.11        4.68     25.49 o 
  -3   4  14        3.61      -16.19     31.74 o 
  -2   4  14        2.70       19.07     31.79 o 
  -1   4  14      157.48      177.21     26.97 o 
   0   4  14        0.60       39.05     26.64 o 
   1   4  14        0.31      -13.06     24.72 o 
   2   4  14       16.01       38.17     25.46 o 
   3   4  14      119.00      119.75     26.26 o 
   4   4  14        8.77      -14.52     26.65 o 
   5   4  14       15.01       35.42     29.78 o 
   6   4  14       24.22       16.92     27.99 o 
   7   4  14       36.99       25.66     23.33 o 
   8   4  14        0.27       74.32     24.25 o 
   9   4  14        0.08       -6.82     29.77 o 
  10   4  14        2.94        7.54     27.08 o 
 -17   5  14        3.70      -22.74     38.13 o 
 -16   5  14       15.63       82.51     39.13 o 
 -15   5  14        1.27       54.05     31.29 o 
 -14   5  14        0.71       67.86     40.17 o 
 -13   5  14       73.77       18.96     31.19 o 
 -12   5  14      163.04      172.04     31.62 o 
 -11   5  14        0.00       31.02     26.99 o 
 -10   5  14       33.72       -1.09     25.86 o 
  -9   5  14       91.52      111.24     30.35 o 
  -8   5  14      177.84      140.26     28.40 o 
  -7   5  14       23.95       39.52     32.60 o 
  -6   5  14      155.94       99.18     23.88 o 
  -5   5  14        0.90       38.44     28.94 o 
  -4   5  14       63.32       89.35     32.25 o 
  -3   5  14       27.65       99.04     27.86 o 
  -2   5  14       68.97       63.78     26.62 o 
  -1   5  14       57.95       69.92     29.36 o 
   0   5  14        9.34       26.91     27.29 o 
   1   5  14      108.82      149.82     29.67 o 
   2   5  14        0.17       -2.16     30.98 o 
   3   5  14        0.45      -15.20     23.69 o 
   4   5  14        1.24       36.41     25.25 o 
   5   5  14        0.01       18.06     30.81 o 
   6   5  14       23.92       -5.86     24.45 o 
   7   5  14       26.72       21.07     27.44 o 
   8   5  14       30.06        0.41     30.11 o 
   9   5  14       14.21        4.76     30.61 o 
 -16   6  14        2.64       24.38     31.34 o 
 -15   6  14        1.46       31.59     32.38 o 
 -14   6  14        2.67       17.67     29.08 o 
 -13   6  14        6.28       46.79     31.04 o 
 -12   6  14       13.37       55.26     25.30 o 
 -11   6  14       41.17        2.66     26.58 o 
 -10   6  14       14.06      -12.59     25.27 o 
  -9   6  14        4.76       -8.25     22.10 o 
  -8   6  14        3.95       -0.63     27.97 o 
  -7   6  14        5.01      -21.04     23.98 o 
  -6   6  14        2.27       60.67     28.23 o 
  -5   6  14        1.39        2.56     26.17 o 
  -4   6  14        0.02       -3.80     29.70 o 
  -3   6  14        0.01       32.07     24.49 o 
  -2   6  14        6.83       38.32     26.51 o 
  -1   6  14       70.00       85.88     25.95 o 
   0   6  14        4.12       59.92     29.15 o 
   1   6  14       16.20      -12.87     32.54 o 
   2   6  14        8.10       18.53     24.55 o 
   3   6  14        9.30      -27.14     27.14 o 
   4   6  14       31.30       17.66     28.47 o 
   5   6  14        0.59       17.25     32.14 o 
   6   6  14        6.00       10.05     30.28 o 
   7   6  14        5.81      -20.45     28.23 o 
   8   6  14       13.44       85.84     32.99 o 
 -14   7  14        0.36        1.67     34.96 o 
 -13   7  14        2.98        3.72     30.35 o 
 -12   7  14        5.14       38.22     27.45 o 
 -11   7  14        1.69        8.23     24.49 o 
 -10   7  14        7.72       95.50     29.68 o 
  -9   7  14       29.39       52.93     26.58 o 
  -8   7  14        0.05       51.50     24.06 o 
  -7   7  14       44.38       62.03     28.11 o 
  -6   7  14       29.67       94.15     28.20 o 
  -5   7  14        4.51       45.19     26.39 o 
  -4   7  14        0.28       27.46     25.58 o 
  -3   7  14       56.66       36.19     24.95 o 
  -2   7  14        2.25       -5.42     25.91 o 
  -1   7  14       15.68       15.08     28.70 o 
   0   7  14        3.53       62.26     28.74 o 
   1   7  14        0.20        7.24     34.58 o 
   2   7  14       43.09       20.83     24.18 o 
   3   7  14       50.29       37.20     26.08 o 
   4   7  14       32.10       49.98     28.23 o 
   5   7  14        0.02        0.36     26.58 o 
   6   7  14        0.02       33.39     26.40 o 
 -11   8  14        6.20       60.25     26.22 o 
 -10   8  14       21.72        1.71     30.73 o 
  -9   8  14        0.75       17.98     25.00 o 
  -8   8  14        5.88      -26.10     26.10 o 
  -7   8  14        3.52      -23.68     26.72 o 
  -6   8  14        0.22       25.65     29.24 o 
  -5   8  14       27.34       12.48     28.93 o 
  -4   8  14        1.64       34.58     26.02 o 
  -3   8  14        0.31       18.55     26.48 o 
  -2   8  14       21.32       25.67     25.95 o 
  -1   8  14       30.44       65.75     26.12 o 
   0   8  14        7.53       14.00     29.32 o 
   1   8  14        3.77       22.47     32.25 o 
   2   8  14        2.88        2.71     32.92 o 
   3   8  14        7.95       17.24     25.20 o 
  -7   9  14       19.29      -21.18     33.80 o 
  -6   9  14      122.85      106.96     27.93 o 
  -5   9  14       13.96       18.01     28.80 o 
  -4   9  14       26.62       28.76     32.58 o 
  -3   9  14        9.71       32.25     33.14 o 
  -2   9  14        0.28       -5.46     29.63 o 
  -1   9  14       12.42       95.53     65.69 o 
 -18   1  15        0.66       18.06     33.55 o 
 -17   1  15        1.79       90.71     31.67 o 
 -16   1  15        0.47        6.98     31.05 o 
 -15   1  15        2.85      116.98     37.69 o 
 -14   1  15       23.25        1.26     41.97 o 
 -13   1  15        0.41       22.68     57.43 o 
 -12   1  15       48.00       91.03     51.91 o 
 -11   1  15      163.17      126.01     65.85 o 
 -10   1  15      138.48       87.17     45.65 o 
  -9   1  15       37.29       15.46     40.57 o 
  -8   1  15      116.92      179.68     41.86 o 
  -7   1  15       20.93      -18.20     48.04 o 
  -6   1  15       55.87      159.21     32.22 o 
  -5   1  15        2.65       -2.90     33.23 o 
  -4   1  15       49.88       42.83     29.33 o 
  -3   1  15        6.46        6.91     33.79 o 
  -2   1  15        2.23       76.33     24.40 o 
  -1   1  15      301.72      301.25     23.09 o 
   0   1  15      106.56       75.88     25.06 o 
   1   1  15       75.58       97.85     21.63 o 
   2   1  15       81.19       80.49     23.94 o 
   3   1  15      100.93      124.70     22.99 o 
   4   1  15      113.97      119.12     24.90 o 
   5   1  15        0.74      -11.14     22.30 o 
   6   1  15       20.43       58.75     30.83 o 
   7   1  15       47.73       17.72     28.11 o 
   8   1  15        0.10       39.38     28.35 o 
   9   1  15        6.88       33.15     23.05 o 
 -18   2  15       16.80      -10.51     36.99 o 
 -17   2  15        9.96       -0.46     36.98 o 
 -16   2  15       11.24       34.26     31.71 o 
 -15   2  15        4.23       34.93     32.24 o 
 -14   2  15        1.44       39.55     33.95 o 
 -13   2  15       11.07       36.09     46.83 o 
 -12   2  15       41.72       33.96     40.74 o 
 -11   2  15       17.07      100.75     52.21 o 
 -10   2  15       19.45       17.76     48.31 o 
  -9   2  15        9.62       -7.63     93.20 o 
  -8   2  15       23.60      111.62     46.25 o 
  -7   2  15        1.03       50.50     31.07 o 
  -6   2  15        0.58       -4.84     30.11 o 
  -5   2  15        1.66       50.40     30.43 o 
  -4   2  15       15.03       11.59     27.04 o 
  -3   2  15        0.39        7.90     29.11 o 
  -2   2  15        0.37       46.49     57.01 o 
  -1   2  15      141.09      109.77     30.87 o 
   0   2  15       40.87       95.67     22.95 o 
   1   2  15       34.06       46.05     25.11 o 
   2   2  15        2.68       45.84     23.78 o 
   3   2  15        0.70      -23.11     23.11 o 
   4   2  15        2.33       -8.34     21.42 o 
   5   2  15       99.96      122.45     23.90 o 
   6   2  15        0.01       -1.12     21.87 o 
   7   2  15       14.88       95.58     24.67 o 
   8   2  15       12.08       17.86     24.59 o 
   9   2  15        0.51       27.91     22.06 o 
 -17   3  15       39.67       76.43     32.23 o 
 -16   3  15       39.66       42.33     31.97 o 
 -15   3  15        8.50       28.07     35.99 o 
 -14   3  15      127.26      122.95     33.88 o 
 -13   3  15        5.98       88.90     34.24 o 
 -12   3  15        7.68       76.88     50.99 o 
 -11   3  15        0.03       37.81     41.02 o 
 -10   3  15        5.01        5.37     38.26 o 
  -9   3  15       18.48       89.62     39.29 o 
  -8   3  15       22.91       56.14     31.99 o 
  -7   3  15       45.50       73.93     29.28 o 
  -6   3  15        0.75       18.23     28.57 o 
  -5   3  15      198.16      168.42     33.63 o 
  -4   3  15       30.57       47.22     29.63 o 
  -3   3  15       82.06      137.27     36.66 o 
  -2   3  15        1.06      -31.02     31.02 o 
  -1   3  15       97.94       81.82     28.53 o 
   0   3  15        8.41       -0.53     22.98 o 
   1   3  15       10.23       47.05     29.35 o 
   2   3  15       16.17       59.13     28.04 o 
   3   3  15        2.48       38.87     28.14 o 
   4   3  15       58.08       61.89     25.63 o 
   5   3  15       16.20       51.89     25.32 o 
   6   3  15        4.37        3.50     23.63 o 
   7   3  15        4.14      -24.66     24.66 o 
   8   3  15       14.38       46.62     26.80 o 
   9   3  15       10.81      -36.41     45.73 o 
 -16   4  15        2.14       33.05     33.34 o 
 -15   4  15        6.45       70.66     33.74 o 
 -14   4  15       24.20       65.56     39.35 o 
 -13   4  15       27.55       24.55     32.16 o 
 -12   4  15       23.46       84.58     34.85 o 
 -11   4  15        9.22       23.56     34.61 o 
 -10   4  15        4.32       -3.08     36.07 o 
  -9   4  15       22.50       21.01     25.21 o 
  -8   4  15       12.14       13.07     27.74 o 
  -7   4  15       20.82        2.07     27.47 o 
  -6   4  15       65.62       52.16     26.33 o 
  -5   4  15        0.91       38.90     32.66 o 
  -4   4  15        3.07        1.64     28.64 o 
  -3   4  15       60.94       65.13     23.07 o 
  -2   4  15        5.71       -6.91     29.05 o 
  -1   4  15      136.61      120.80     27.66 o 
   0   4  15        1.32       -3.68     24.51 o 
   1   4  15        0.86      -24.65     24.65 o 
   2   4  15        5.05       11.04     24.76 o 
   3   4  15       18.97       77.03     33.75 o 
   4   4  15        4.36       30.03     25.36 o 
   5   4  15       55.99       51.83     25.93 o 
   6   4  15        0.03       23.89     27.64 o 
   7   4  15        7.53       18.90     25.39 o 
   8   4  15       19.93      -14.79     25.59 o 
 -15   5  15       41.98       54.12     27.16 o 
 -14   5  15        0.15      -25.47     27.40 o 
 -13   5  15       15.05       -7.18     43.61 o 
 -12   5  15       39.62       -1.63     24.47 o 
 -11   5  15        2.66        5.27     31.38 o 
 -10   5  15        5.49       -4.83     28.43 o 
  -9   5  15        5.40       -1.41     23.25 o 
  -8   5  15       26.44       16.02     22.35 o 
  -7   5  15        8.46       59.85     26.12 o 
  -6   5  15        3.47        0.24     24.54 o 
  -5   5  15       16.27       18.93     25.32 o 
  -4   5  15       19.09       51.27     44.87 o 
  -3   5  15       13.12       27.04     28.99 o 
  -2   5  15        7.89       17.67     28.80 o 
  -1   5  15       20.13       81.62     31.51 o 
   0   5  15       14.53       15.72     28.16 o 
   1   5  15        9.83        8.14     23.07 o 
   2   5  15        0.18       11.82     22.44 o 
   3   5  15        9.62        8.53     26.41 o 
   4   5  15       11.44       13.18     26.33 o 
   5   5  15        2.91        6.39     29.44 o 
   6   5  15        7.55       -3.35     25.27 o 
   7   5  15       21.48      -36.27    138.04 o 
 -14   6  15        2.73      -32.52     48.94 o 
 -13   6  15        8.32       49.17     31.23 o 
 -12   6  15        0.74      -27.90     27.90 o 
 -11   6  15        5.21       12.10     28.48 o 
 -10   6  15       31.53        5.31     22.37 o 
  -9   6  15       14.54        4.95     22.48 o 
  -8   6  15       31.47       83.42     28.56 o 
  -7   6  15       24.59       14.36     25.75 o 
  -6   6  15       19.14        6.93     43.57 o 
  -5   6  15        2.67       58.11     28.86 o 
  -4   6  15        2.04        4.03     25.67 o 
  -3   6  15        7.11        8.32     25.49 o 
  -2   6  15       13.39       21.85     20.99 o 
  -1   6  15       67.52       49.16     26.65 o 
   0   6  15       16.26       33.65     31.49 o 
   1   6  15       27.88       20.81     23.55 o 
   2   6  15        9.59       20.38     23.78 o 
   3   6  15        0.71       67.32     29.82 o 
   4   6  15        0.11       25.43     28.02 o 
   5   6  15       58.02       71.57     33.18 o 
 -12   7  15        1.42       20.88     63.82 o 
 -11   7  15        0.01       38.70     25.99 o 
 -10   7  15        6.28      -22.10     26.57 o 
  -9   7  15        4.33       11.24     28.44 o 
  -8   7  15        0.70       -1.58     27.43 o 
  -7   7  15        0.01       21.43     34.91 o 
  -6   7  15       25.41       14.69     29.57 o 
  -5   7  15        0.84       13.33     31.59 o 
  -4   7  15       28.50       21.31     28.20 o 
  -3   7  15        2.31       33.99     26.11 o 
  -2   7  15       47.42       66.32     23.88 o 
  -1   7  15        0.07        8.63     25.64 o 
   0   7  15        1.25       24.23     24.11 o 
   1   7  15       10.60       24.22     30.98 o 
   2   7  15       12.29        7.78     24.00 o 
   3   7  15        0.00       67.91     61.16 o 
  -7   8  15        0.19      -20.18     62.64 o 
  -6   8  15        1.41        5.93     24.11 o 
  -5   8  15        5.85        3.64     26.66 o 
  -4   8  15       16.70       -5.25     31.32 o 
  -3   8  15       20.13       13.84     31.70 o 
  -2   8  15       30.02      -13.17     35.21 o 
  -1   8  15        0.52      -59.44     65.51 o 
 -16   0  16       11.16      235.69     63.39 o 
 -15   0  16       19.13       12.09     67.37 o 
 -14   0  16        0.95       26.08     64.14 o 
 -13   0  16        0.79       95.42     65.29 o 
 -12   0  16        0.00      140.16     63.53 o 
 -11   0  16       35.11      -56.18     61.49 o 
 -10   0  16       45.01       91.30     67.48 o 
  -9   0  16       18.70       54.24     70.31 o 
  -8   0  16      147.69      125.20     66.37 o 
  -7   0  16        7.32       64.54     68.12 o 
  -6   0  16      361.60      275.83     52.12 o 
  -5   0  16       51.53      157.24     70.06 o 
  -4   0  16      431.31      405.96     37.71 o 
  -3   0  16        3.09      -35.05     39.14 o 
  -2   0  16       13.25       39.48     33.17 o 
  -1   0  16        0.62       15.63     37.85 o 
   0   0  16       40.48       73.43     39.57 o 
   1   0  16       42.53      150.54     46.33 o 
   2   0  16      203.81      155.52     30.27 o 
   3   0  16       10.25       39.61     30.87 o 
   4   0  16      114.09      101.48     45.85 o 
   5   0  16       90.35       48.35     36.99 o 
   6   0  16        7.99       27.98     37.36 o 
   7   0  16       20.47        1.38     46.19 o 
 -16   1  16        2.17       17.58     30.23 o 
 -15   1  16        3.72       65.91     32.57 o 
 -14   1  16        5.28       92.97     78.03 o 
 -13   1  16        1.54      -37.91     37.91 o 
 -12   1  16        1.10      -35.68     46.59 o 
 -11   1  16        8.03      109.50     34.20 o 
 -10   1  16        9.27      -32.98     32.98 o 
  -9   1  16       13.61       50.33     40.22 o 
  -8   1  16        5.04       -8.42     33.67 o 
  -7   1  16        6.85       53.44     38.12 o 
  -6   1  16       26.45       34.87     41.89 o 
  -5   1  16       60.91      100.95     30.96 o 
  -4   1  16        9.96        2.38     28.25 o 
  -3   1  16       44.72       36.73     23.10 o 
  -2   1  16        2.26       46.29     23.91 o 
  -1   1  16        5.80       46.30     23.97 o 
   0   1  16       37.34       26.96     21.65 o 
   1   1  16       28.74       90.40     42.49 o 
   2   1  16       16.63      -12.56     29.47 o 
   3   1  16        0.04       12.13     23.29 o 
   4   1  16        6.06       37.90     25.16 o 
   5   1  16        1.80       16.11     22.27 o 
   6   1  16       38.80       57.72     22.76 o 
   7   1  16        0.00        8.79     22.57 o 
 -16   2  16       32.64       16.86     28.79 o 
 -15   2  16       18.93      -33.03     33.03 o 
 -14   2  16        1.49       16.44     50.26 o 
 -13   2  16       50.40      117.16     48.63 o 
 -12   2  16        8.07       72.71     37.91 o 
 -11   2  16        3.45      -48.07     48.07 o 
 -10   2  16        4.79       23.25     51.43 o 
  -9   2  16        6.93      102.16     49.49 o 
  -8   2  16       12.67       56.08     47.85 o 
  -7   2  16       10.62       19.39     26.24 o 
  -6   2  16       79.64       78.83     30.13 o 
  -5   2  16       13.96       33.15     30.59 o 
  -4   2  16        0.31       10.72     28.59 o 
  -3   2  16      117.25       94.67     30.81 o 
  -2   2  16       57.28       38.27     25.70 o 
  -1   2  16      174.18      160.29     29.03 o 
   0   2  16       12.10       59.16     24.93 o 
   1   2  16        1.62      -12.53     21.74 o 
   2   2  16        4.97        3.54     26.39 o 
   3   2  16        1.18       12.52     22.63 o 
   4   2  16        4.10       32.41     23.53 o 
   5   2  16        8.09       27.54     25.01 o 
   6   2  16        0.00      -20.49     21.88 o 
   7   2  16       23.15       12.56     27.21 o 
 -15   3  16        0.33      -30.98     40.67 o 
 -14   3  16       12.26       51.57     31.00 o 
 -13   3  16        0.01       14.40     39.15 o 
 -12   3  16        3.43       26.63     33.48 o 
 -11   3  16       38.34       32.87     66.47 o 
 -10   3  16        0.00       -5.42     49.44 o 
  -9   3  16       58.75       82.92     38.45 o 
  -8   3  16        8.94       30.45     32.61 o 
  -7   3  16        0.45       -5.98     25.82 o 
  -6   3  16        2.25        2.30     24.72 o 
  -5   3  16        3.75        2.74     36.24 o 
  -4   3  16        0.01       20.09     27.66 o 
  -3   3  16        3.01        1.38     31.58 o 
  -2   3  16        0.33       12.62     33.21 o 
  -1   3  16        0.88       10.91     26.02 o 
   0   3  16        0.86       76.11     25.33 o 
   1   3  16        0.02        6.03     22.91 o 
   2   3  16       19.06       53.63     31.02 o 
   3   3  16       93.51       71.16     22.24 o 
   4   3  16        5.82        4.43     27.09 o 
   5   3  16       43.87       29.79     23.06 o 
   6   3  16        5.44       58.31     27.21 o 
 -14   4  16        0.00        0.46     43.40 o 
 -13   4  16       41.40       68.04     30.49 o 
 -12   4  16       27.47       22.71     25.60 o 
 -11   4  16        0.59       12.11     29.32 o 
 -10   4  16        2.03       20.62     26.28 o 
  -9   4  16        4.04      -24.39     33.02 o 
  -8   4  16       13.51       75.00     29.76 o 
  -7   4  16        5.66       33.34     25.38 o 
  -6   4  16        7.25       -1.87     29.14 o 
  -5   4  16        5.67      -22.60     24.87 o 
  -4   4  16       49.96       57.26     23.70 o 
  -3   4  16       42.84       88.19     27.27 o 
  -2   4  16       62.56       64.17     28.36 o 
  -1   4  16        6.04      -21.98     24.48 o 
   0   4  16       26.03       34.32     27.39 o 
   1   4  16       38.91       46.07     27.93 o 
   2   4  16       11.17       29.78     24.01 o 
   3   4  16        9.24      -23.78     23.78 o 
   4   4  16        0.02       18.29     28.36 o 
   5   4  16       14.25       60.41     43.01 o 
 -13   5  16        9.12       25.64     30.38 o 
 -12   5  16        0.23        9.34     29.46 o 
 -11   5  16       50.14       44.80     26.03 o 
 -10   5  16       24.67       78.27     24.40 o 
  -9   5  16       23.86       54.27     23.30 o 
  -8   5  16        0.06       33.64     27.92 o 
  -7   5  16        0.03      -23.44     23.44 o 
  -6   5  16       11.68       51.22     31.79 o 
  -5   5  16        0.02       -1.89     28.29 o 
  -4   5  16       46.45       36.73     27.87 o 
  -3   5  16       28.67       33.41     24.26 o 
  -2   5  16        1.79       44.48     35.78 o 
  -1   5  16       46.60       33.90     28.38 o 
   0   5  16        5.12      -26.93     26.93 o 
   1   5  16       36.58       17.80     24.63 o 
   2   5  16        1.72        0.07     26.80 o 
   3   5  16       67.09       31.00     24.23 o 
   4   5  16        1.96       36.09     62.78 o 
 -11   6  16        0.19      146.29     69.81 o 
 -10   6  16       25.23       34.00     28.98 o 
  -9   6  16        2.49      -26.85     26.85 o 
  -8   6  16       36.75       36.06     24.46 o 
  -7   6  16       17.50       19.46     25.70 o 
  -6   6  16       14.89       30.76     25.83 o 
  -5   6  16       11.59        7.37     25.34 o 
  -4   6  16       13.20       -0.62     23.97 o 
  -3   6  16        7.91      -23.02     25.90 o 
  -2   6  16        8.36       11.79     23.65 o 
  -1   6  16        6.77       37.57     25.76 o 
   0   6  16        0.08        7.38     28.59 o 
   1   6  16        0.02       15.35     27.02 o 
   2   6  16        0.31      201.83     67.05 o 
  -5   7  16        4.45        8.82     37.89 o 
  -4   7  16       49.12      -39.53     64.79 o 
 -14   1  17       86.20      164.92     58.67 o 
 -13   1  17        3.39        8.12    121.88 o 
 -12   1  17        0.36      -10.51     37.92 o 
 -11   1  17        0.44       19.94     91.53 o 
 -10   1  17       32.31      108.37     78.69 o 
  -9   1  17        0.69      -21.99     56.64 o 
  -8   1  17      102.71        3.22     50.20 o 
  -7   1  17        4.28        1.65     36.77 o 
  -6   1  17       70.48       38.47     42.49 o 
  -5   1  17       13.10       22.79     31.47 o 
  -4   1  17        0.08      -29.26     29.26 o 
  -3   1  17        1.98       43.81     25.75 o 
  -2   1  17        3.06       25.78     26.90 o 
  -1   1  17        2.41       45.63     23.88 o 
   0   1  17        2.10       10.90     20.43 o 
   1   1  17        0.34        6.28     24.13 o 
   2   1  17       25.40       43.32     26.43 o 
   3   1  17       10.07       23.22     22.70 o 
   4   1  17        0.01       -1.52     26.81 o 
 -14   2  17       21.44       23.53     62.53 o 
 -13   2  17        1.26       48.25     36.36 o 
 -12   2  17       13.13       94.79     37.30 o 
 -11   2  17        6.57        8.42     48.17 o 
 -10   2  17        5.60       36.69     39.18 o 
  -9   2  17        0.02      -22.58     43.53 o 
  -8   2  17        8.05       28.20     35.39 o 
  -7   2  17        1.61        0.09     37.26 o 
  -6   2  17        0.53        7.01     30.25 o 
  -5   2  17       42.26       30.15     30.21 o 
  -4   2  17        1.48      -12.63     32.74 o 
  -3   2  17       55.27       58.38     25.46 o 
  -2   2  17        9.55       59.42     24.90 o 
  -1   2  17       15.36        9.03     24.15 o 
   0   2  17        0.12       27.20     30.36 o 
   1   2  17        1.79       35.63     26.79 o 
   2   2  17       16.75      -16.70     22.07 o 
   3   2  17       21.37       55.67     25.66 o 
   4   2  17        0.06       37.98     27.77 o 
 -12   3  17       22.19       42.55     30.35 o 
 -11   3  17       31.58       95.57     29.96 o 
 -10   3  17        9.90        6.37     28.78 o 
  -9   3  17        6.08       70.36     57.49 o 
  -8   3  17        2.13        5.92     32.04 o 
  -7   3  17        7.96       63.12     25.25 o 
  -6   3  17       27.62       49.11     28.63 o 
  -5   3  17        0.01        0.40     26.17 o 
  -4   3  17        1.12      -16.12     24.01 o 
  -3   3  17       16.66        1.38     25.87 o 
  -2   3  17       58.69       32.84     25.03 o 
  -1   3  17       30.87       20.40     24.63 o 
   0   3  17        7.41        1.02     23.30 o 
   1   3  17        6.15       32.08     23.10 o 
   2   3  17        0.85       12.84     24.09 o 
   3   3  17        5.94       25.49     30.19 o 
 -11   4  17       49.89       39.27     29.63 o 
 -10   4  17        2.54      -14.93     32.87 o 
  -9   4  17       42.34       39.96     33.35 o 
  -8   4  17        2.28        6.95     31.12 o 
  -7   4  17       25.55        0.38     30.80 o 
  -6   4  17        0.19       38.54     32.26 o 
  -5   4  17       21.26       37.42     28.51 o 
  -4   4  17        5.91       17.08     28.63 o 
  -3   4  17        0.59       11.07     33.17 o 
  -2   4  17        3.40       22.58     30.33 o 
  -1   4  17        5.60       -8.87     26.82 o 
   0   4  17        1.37      -11.23     25.35 o 
   1   4  17        9.81       14.84     25.15 o 
  -8   5  17        4.29       19.53     26.42 o 
  -7   5  17       12.15       31.26     26.45 o 
  -6   5  17        2.31       50.81     26.50 o 
  -5   5  17        1.02      -21.32     28.07 o 
  -4   5  17        0.92       41.43     27.01 o 
  -3   5  17       16.69       10.72     26.65 o 
  -2   5  17        1.30      -29.35     29.35 o 
  -1   5  17        0.10       68.23     48.23 o 
 -10   0  18        0.23       39.71     64.90 o 
  -9   0  18       46.95       26.76     69.24 o 
  -8   0  18       39.21      -16.21     69.70 o 
  -7   0  18       19.64       45.45     72.32 o 
  -6   0  18        3.14       79.01     49.72 o 
  -5   0  18        0.09      -20.73     41.40 o 
  -4   0  18        1.61       -1.94     61.63 o 
  -3   0  18       24.57       33.34     31.30 o 
  -2   0  18        0.01       28.42     65.88 o 
  -1   0  18        2.38      -13.32     37.89 o 
   0   0  18        5.84      -22.49     26.68 o 
 -10   1  18       11.93       68.91     46.46 o 
  -9   1  18        3.54       51.63     54.65 o 
  -8   1  18        2.73       65.11     67.62 o 
  -7   1  18        0.01       -3.98     39.84 o 
  -6   1  18        6.64       -2.19     31.87 o 
  -5   1  18        0.29       83.95     28.41 o 
  -4   1  18        3.43      -10.76     50.23 o 
  -3   1  18        8.51      -12.41     25.86 o 
  -2   1  18        1.23       13.70     25.56 o 
  -1   1  18       40.02       34.97     23.21 o 
   0   1  18       14.08       42.31     48.30 o 
  -9   2  18        8.63      -47.68     47.68 o 
  -8   2  18        0.02       51.55     38.97 o 
  -7   2  18        2.44       25.87     35.49 o 
  -6   2  18        0.01       44.60     25.66 o 
  -5   2  18        8.77       45.13     30.07 o 
  -4   2  18       12.32      -12.72     31.27 o 
  -3   2  18        4.11       28.33     25.14 o 
  -2   2  18       37.56       29.52     23.83 o 
  -1   2  18       28.07       23.86     49.58 o 
  -6   3  18        6.17       45.13     38.01 o 
  -5   3  18       10.26      103.64     45.95 o 
  -4   3  18        0.12       51.98     61.88 o 
  -3   3  18        0.37      -43.41     43.41 o 
                                                 
